# Supplementary material for: The Widespread Prevalence and Functional Significance of Silk-Like Structural Proteins in Metazoan Biological Materials
Source: PLoS One. 2016 Jul 14;11(7):e0159128. doi: 10.1371/journal.pone.0159128 (PMC4944945; doi:10.1371/journal.pone.0159128)
Supplement: S1 Dataset — Spreadsheet of silk-like sequences identified from each taxon in this study (each taxon on a separate sheet). (XLSX) [file pone.0159128.s001.xlsx]

## Sheet: Acropora digitifera
Acropora digitifera predicted silk-like proteins
Seq ID	Top BLASTP hit	Top descriptive BLASTP hit	Category	Notes		Tally
adi_v1.01271	predicted protein [Nematostella vectensis] gb|EDO44548.1| predicted protein [Nematostella vectensis] 186 186 98% 4e-51 40% XP_001636611.1		uncharacterized			Uncharacterized	19
adi_v1.01742	no similarity		uncharacterized			Known biological material	5
adi_v1.02615	predicted protein [Nematostella vectensis] gb|EDO40808.1| predicted protein [Nematostella vectensis] 183 183 73% 3e-53 50% XP_001632871.1	collagen triple helix repeat-containing protein 1 precursor [Danio rerio] gb|AAH79494.1| Collagen triple helix repeat containing 1a [Danio rerio] 160 160 67% 3e-44 43% NP_001003765.1	collagen-like			Likely biological material	0
adi_v1.03683	predicted protein [Nematostella vectensis] gb|EDO44999.1| predicted protein [Nematostella vectensis] 186 341 17% 1e-44 60% XP_001637062.1		uncharacterized			Collagen-like	22
adi_v1.04536	hypothetical protein FB2170_16636 [Maribacter sp. HTCC2170] ref|WP_013304533.1| hypothetical protein [Maribacter sp. HTCC2170] gb|EAR00730.1| hypothetical glycine-rich protein [Maribacter sp. HTCC2170] 224 2874 95% 3e-60 42% YP_003860764.1	collagen-like protein [Pasteuria ramosa] 189 756 94% 8e-50 45% ADU04085.1	collagen-like			Known false	0
adi_v1.05776	no similarity		uncharacterized			Likely false	0
adi_v1.06456	hypothetical protein NEMVEDRAFT_v1g144549 [Nematostella vectensis] gb|EDO29420.1| predicted protein [Nematostella vectensis] 191 191 56% 6e-57 58% XP_001621520.1	collagen triple helix repeat-containing protein 1 precursor [Danio rerio] gb|AAH79494.1| Collagen triple helix repeat containing 1a [Danio rerio] 167 167 68% 7e-47 43% NP_001003765.1	collagen-like				46
adi_v1.06458	hypothetical protein NEMVEDRAFT_v1g144549 [Nematostella vectensis] gb|EDO29420.1| predicted protein [Nematostella vectensis] 190 190 56% 7e-57 58% XP_001621520.1	collagen triple helix repeat-containing protein 1 precursor [Danio rerio] gb|AAH79494.1| Collagen triple helix repeat containing 1a [Danio rerio] 165 165 75% 3e-46 42% NP_001003765.1	collagen-like
adi_v1.07248	predicted protein [Nematostella vectensis] gb|EDO49923.1| predicted protein [Nematostella vectensis] 87.4 626 75% 3e-17 56% XP_001641986.1	triple helix repeat-containing collagen [Bacillus weihenstephanensis KBAB4] gb|ABY44650.1| Collagen triple helix repeat [Bacillus weihenstephanensis KBAB4] 58.9 197 66% 4e-06 35% YP_001646278.1	uncharacterized
adi_v1.07578	predicted protein [Nematostella vectensis] gb|EDO40808.1| predicted protein [Nematostella vectensis] 166 166 93% 4e-47 45% XP_001632871.1	collagen triple helix repeat-containing protein 1 precursor [Danio rerio] gb|AAH79494.1| Collagen triple helix repeat containing 1a [Danio rerio] 128 128 87% 9e-33 37% NP_001003765.1	collagen-like
adi_v1.08948	predicted protein [Nematostella vectensis] gb|EDO40808.1| predicted protein [Nematostella vectensis] 116 116 63% 6e-28 42% XP_001632871.1	collagen-binding collagen-like cell surface-anchored protein FneC [Streptococcus equi subsp. zooepidemicus] emb|CAW98522.1| putative collagen-binding collagen like cell surface-anchored protein FneC [Streptococcus equi subsp. zooepidemicus] 87.4 641 59% 2e-16 50% YP_002744094.1	collagen-like
adi_v1.08949	predicted protein [Nematostella vectensis] gb|EDO40808.1| predicted protein [Nematostella vectensis] 201 201 78% 3e-60 53% XP_001632871.1	Collagen triple helix repeat-containing protein 1 [Heterocephalus glaber] 164 164 69% 8e-46 44% EHB15027.1	collagen-like
adi_v1.08950	predicted protein [Nematostella vectensis] gb|EDO40808.1| predicted protein [Nematostella vectensis] 195 195 67% 1e-57 51% XP_001632871.1	collagen triple helix repeat-containing protein 1 precursor [Danio rerio] gb|AAH79494.1| Collagen triple helix repeat containing 1a [Danio rerio] 155 155 68% 1e-42 42% NP_001003765.1	collagen-like
adi_v1.09052	unnamed protein product [Mus musculus] 200 832 98% 9e-50 36% BAE36589.1	type V/XI procollagen alpha 1 chain [Raja kenojei] 229 888 94% 8e-59 41% BAE16360.1	collagen-like
adi_v1.09187	predicted protein [Nematostella vectensis] gb|EDO39751.1| predicted protein [Nematostella vectensis] 503 503 89% 5e-171 60% XP_001631814.1		uncharacterized
adi_v1.09217	predicted protein [Nematostella vectensis] gb|EDO30643.1| predicted protein [Nematostella vectensis] 144 228 89% 3e-35 50% XP_001622743.1	nematogalectin [Hydra vulgaris] 109 109 70% 3e-24 38% BAJ22665.1	known biological material
adi_v1.09417	no similarity		uncharacterized
adi_v1.10343	hypothetical protein BRAFLDRAFT_108765 [Branchiostoma floridae] gb|EEN46923.1| hypothetical protein BRAFLDRAFT_108765 [Branchiostoma floridae] 116 116 68% 2e-27 38% XP_002590912.1	Collagen triple helix repeat-containing protein 1 [Chelonia mydas] 92.4 92.4 60% 2e-19 37% EMP39276.1	collagen-like
adi_v1.10454	PREDICTED: collagen alpha-1(XXVII) chain [Otolemur garnettii] 71.6 840 78% 5e-12 55% XP_003785287.1		collagen-like
adi_v1.10489	PREDICTED: collagen alpha-1(V) chain-like, partial [Anolis carolinensis] 147 573 91% 7e-35 51% XP_003229303.1	collagen alpha-2(XI) chain precursor [Danio rerio] emb|CAL18602.1| collagen XI alpha 1 chain [Danio rerio] 142 673 91% 4e-33 52% NP_001073461.1	collagen-like
adi_v1.10574	PREDICTED: hypothetical protein LOC100695605, partial [Oreochromis niloticus] 455 455 55% 1e-126 30% XP_003455601.1	calcium binding hemolysin protein, putative [Rhodobacteraceae bacterium KLH11] gb|EEE35175.1| calcium binding hemolysin protein, putative [Rhodobacteraceae bacterium KLH11] 146 2175 49% 7e-32 43% ZP_05125240.1	uncharacterized
adi_v1.11599	predicted protein [Nematostella vectensis] gb|EDO47353.1| predicted protein [Nematostella vectensis] 332 425 68% 6e-91 42% XP_001639416.1	nematogalectin [Hydra oligactis] 207 207 16% 5e-56 56% BAJ22668.1	known biological material
adi_v1.11600	hypothetical protein A043-H7 [Acropora millepora] 474 474 100% 5e-168 99% ACJ64660.1	nematogalectin [Hydra oligactis] 145 145 58% 1e-38 49% BAJ22668.1	known biological material
adi_v1.11601	hypothetical protein A032-H1 [Acropora millepora] 526 526 100% 0.0 99% ACJ64659.1	nematogalectin-related [Aurelia aurita] 351 351 100% 2e-118 75% BAJ22673.1	known biological material
adi_v1.12445	predicted protein [Nematostella vectensis] gb|EDO40808.1| predicted protein [Nematostella vectensis] 192 192 78% 1e-56 51% XP_001632871.1	Collagen triple helix repeat-containing protein 1 [Heterocephalus glaber] 160 160 68% 2e-44 44% EHB15027.1	collagen-like
adi_v1.12446	predicted protein [Nematostella vectensis] gb|EDO40808.1| predicted protein [Nematostella vectensis] 199 199 78% 2e-59 53% XP_001632871.1	collagen triple helix repeat-containing protein 1 precursor [Danio rerio] gb|AAH79494.1| Collagen triple helix repeat containing 1a [Danio rerio] 159 159 68% 7e-44 44% NP_001003765.1	collagen-like
adi_v1.12447	predicted protein [Nematostella vectensis] gb|EDO40808.1| predicted protein [Nematostella vectensis] 205 205 69% 8e-62 52% XP_001632871.1	collagen triple helix repeat-containing protein 1 precursor [Danio rerio] gb|AAH79494.1| Collagen triple helix repeat containing 1a [Danio rerio] 163 163 68% 1e-45 43% NP_001003765.1	collagen-like
adi_v1.12781	predicted protein [Nematostella vectensis] gb|EDO34464.1| predicted protein [Nematostella vectensis] 220 220 40% 2e-65 56% XP_001626564.1		uncharacterized
adi_v1.13316	predicted protein [Nematostella vectensis] gb|EDO42953.1| predicted protein [Nematostella vectensis] 132 874 85% 1e-29 35% XP_001635016.1	fibrillar collagen [Hydra vulgaris] 118 1244 84% 3e-25 41% ABG80449.1	collagen-like
adi_v1.13458	hypothetical protein Epulo_10952 [Epulopiscium sp. 'N.t. morphotype B'] 200 1353 93% 3e-53 46% ZP_02693660.1	Protein COL-135, isoform a [Caenorhabditis elegans] emb|CAD89749.1| Protein COL-135, isoform a [Caenorhabditis elegans] 169 854 95% 5e-43 43% NP_001255859.1	collagen-like
adi_v1.13670	PREDICTED: uncharacterized protein LOC100212218 [Hydra vulgaris] gb|ACM79864.1| nematoblast-specific protein nb035-sv2 [Hydra vulgaris] 249 365 49% 6e-71 50% XP_002165076.2		uncharacterized
adi_v1.13675	no similarity		uncharacterized
adi_v1.14086	predicted protein [Nematostella vectensis] gb|EDO35755.1| predicted protein [Nematostella vectensis] 141 141 35% 9e-32 42% XP_001647544.1		uncharacterized
adi_v1.14182	predicted protein [Nematostella vectensis] gb|EDO44548.1| predicted protein [Nematostella vectensis] 183 183 94% 5e-50 41% XP_001636611.1		uncharacterized
adi_v1.15130	no similarity		uncharacterized
adi_v1.16259	no similarity		uncharacterized
adi_v1.17481	predicted protein [Nematostella vectensis] gb|EDO35755.1| predicted protein [Nematostella vectensis] 141 141 35% 9e-32 42% XP_001647544.1	alpha-1 collagen precursor [Strongylocentrotus purpuratus] gb|AAA30035.1| alpha-1 collagen [Strongylocentrotus purpuratus] 179 825 92% 3e-44 48% NP_999674.1	uncharacterized
adi_v1.17649	predicted protein [Nematostella vectensis] gb|EDO35619.1| predicted protein [Nematostella vectensis] 221 265 63% 7e-62 60% XP_001627719.1	Fibrillin-1 [Crassostrea gigas] 182 1412 42% 3e-45 56% EKC24108.1	known biological material
adi_v1.18469	PREDICTED: collagen alpha-1(VII) chain [Danio rerio] 85.9 786 31% 2e-15 53% XP_687953.4	C. briggsae CBR-COL-88 protein [Caenorhabditis briggsae] 80.1 128 27% 3e-14 51% XP_002642947.1	collagen-like
adi_v1.18539	predicted protein [Nematostella vectensis] gb|EDO40808.1| predicted protein [Nematostella vectensis] 187 367 83% 2e-52 50% XP_001632871.1	collagen triple helix repeat-containing protein 1 precursor [Danio rerio] gb|AAH79494.1| Collagen triple helix repeat containing 1a [Danio rerio] 166 320 73% 1e-44 44% NP_001003765.1	collagen-like
adi_v1.19922	predicted protein [Nematostella vectensis] gb|EDO44548.1| predicted protein [Nematostella vectensis] 196 196 97% 7e-55 43% XP_001636611.1		uncharacterized
adi_v1.19923	predicted protein [Nematostella vectensis] gb|EDO35190.1| predicted protein [Nematostella vectensis] 204 204 71% 4e-58 48% XP_001627290.1		uncharacterized
adi_v1.21440	hypothetical protein BRAFLDRAFT_118782 [Branchiostoma floridae] gb|EEN50123.1| hypothetical protein BRAFLDRAFT_118782 [Branchiostoma floridae] 364 364 76% 3e-117 56% XP_002594112.1	beta-1-syntrophin [Homo sapiens] sp|Q13884.3|SNTB1_HUMAN RecName: Full=Beta-1-syntrophin; AltName: Full=59 kDa dystrophin-associated protein A1 basic component 1; Short=DAPA1B; AltName: Full=BSYN2; AltName: Full=Syntrophin-2; AltName: Full=Tax interaction protein 43; Short=TIP-43 gb|AAA81523.1| beta1-syntrophin [Homo sapiens] gb|AAH98573.1| Syntrophin, beta 1 (dystrophin-associated protein A1, 59…	none	*unlikely to be secreted
adi_v1.21613	predicted protein [Nematostella vectensis] gb|EDO47555.1| predicted protein [Nematostella vectensis] 144 288 62% 7e-36 37% XP_001639618.1	collagen alpha-1(XII) chain precursor [Bos taurus] 124 429 61% 2e-27 40% NP_001193426.1	collagen-like
adi_v1.22249	predicted protein [Nematostella vectensis] gb|EDO32445.1| predicted protein [Nematostella vectensis] 311 311 28% 3e-87 61% XP_001624545.1	Collagen alpha-1(XII) chain [Chelonia mydas] 103 302 28% 1e-19 32% EMP29371.1	collagen-like
adi_v1.22537	PREDICTED: collagen alpha-2(IX) chain [Gorilla gorilla gorilla] 70.9 268 61% 1e-11 54% XP_004025584.1	collagen alpha-2(IX) chain precursor [Mus musculus] 67.0 343 61% 3e-10 54% NP_031767.2	collagen-like
adi_v1.23051	hypothetical protein [Monosiga brevicollis MX1] gb|EDQ85102.1| predicted protein [Monosiga brevicollis MX1] 126 391 66% 4e-28 38% XP_001750106.1	alpha collagen, partial [Ephydatia muelleri] 66.6 193 68% 5e-09 51% AAA29119.1	uncharacterized

## Sheet: Amphimedon queenslandica
Amphimedon queenslandica predicted silk-like proteins
Seq ID	Top BLASTP hit	Top descriptive BLASTP hit	Category	Notes		Tally
Aqu1.200086	PREDICTED: short-chain collagen C4-like, partial [Amphimedon queenslandica] 313 313 97% 2e-105 88% XP_003391735.1	Col protein [Suberites domuncula] 107 107 69% 5e-25 46% CAC81019.1	collagen-like			Uncharacterized	10
Aqu1.200724	PREDICTED: short-chain collagen C4-like [Amphimedon queenslandica] 276 276 100% 7e-91 79% XP_003385621.1	Col protein [Suberites domuncula] 96.3 96.3 71% 3e-21 44% CAC81019.1	collagen-like			Known biological material	0
Aqu1.203152	PREDICTED: short-chain collagen C4-like [Amphimedon queenslandica] 472 472 98% 4e-167 100% XP_003391735.1	Col protein [Suberites domuncula] 170 170 78% 7e-48 47% CAC81019.1	collagen-like			Likely biological material	2
Aqu1.203258	PREDICTED: hypothetical protein LOC100634433 [Amphimedon queenslandica] 180 180 96% 3e-53 92% XP_003385537.1	Col protein [Suberites domuncula] 63.5 63.5 54% 6e-10 52% CAC81019.1	collagen-like			Collagen-like	27
Aqu1.203902	PREDICTED: hypothetical protein LOC100634433 [Amphimedon queenslandica] 226 226 85% 3e-70 84% XP_003385537.1	Col protein [Suberites domuncula] 92.4 92.4 71% 9e-20 44% CAC81019.1	collagen-like			Known false	0
Aqu1.205383	PREDICTED: short-chain collagen C4-like, partial [Amphimedon queenslandica] 367 367 98% 1e-127 100% XP_003391316.1	Col protein [Suberites domuncula]	collagen-like			Likely false	0
Aqu1.206044	annexin max4 [Oryzias latipes] >emb|CAA72125.1| annexin max4 [Oryzias latipes] 79.3 292 55% 5e-14 60% NP_001098296.1	annexin max4 [Oryzias latipes] >emb|CAA72125.1| annexin max4 [Oryzias latipes] 79.3 292 55% 5e-14 60% NP_001098296.1	uncharacterized			ECM related	0
Aqu1.208137	PREDICTED: short-chain collagen C4-like [Amphimedon queenslandica] 250 250 91% 9e-81 85% XP_003385175.1	Col protein [Suberites domuncula] 85.9 85.9 56% 1e-17 48% CAC81019.1	collagen-like				39
Aqu1.208142	PREDICTED: short-chain collagen C4-like [Amphimedon queenslandica] 243 352 99% 3e-77 100% XP_003390792.1	Col protein [Suberites domuncula] 78.6 78.6 58% 6e-15 49% CAC81019.1	collagen-like
Aqu1.208656	PREDICTED: short-chain collagen C4-like [Amphimedon queenslandica] 401 401 88% 2e-138 84% XP_003387623.1	Col protein [Suberites domuncula] 216 216 84% 1e-65 51% CAC81019.1	collagen-like
Aqu1.209846	PREDICTED: short-chain collagen C4-like [Amphimedon queenslandica] 515 515 91% 0.0 100% XP_003390434.1	Col protein [Suberites domuncula] 179 179 97% 8e-51 39% CAC81019.1	collagen-like
Aqu1.210987	no similarity		uncharacterized
Aqu1.211043	no similarity		uncharacterized
Aqu1.215281	PREDICTED: collagen alpha-1(XI) chain-like [Amphimedon queenslandica] 2405 2405 99% 0.0 100% XP_003388783.1		collagen-like
Aqu1.215285	PREDICTED: collagen alpha-1(II) chain-like [Amphimedon queenslandica] 954 1257 99% 0.0 98% XP_003388785.1	collagen pro alpha-chain [Haliotis discus] 233 1012 89% 1e-60 43% BAA75668.1	collagen-like
Aqu1.215944	PREDICTED: mucin-19-like [Amphimedon queenslandica] 4230 4230 99% 0.0 85% XP_003388540.1	triple helix repeat-containing collagen [Clostridium beijerinckii NCIMB 8052] >gb|ABR34744.1| Collagen triple helix repeat [Clostridium beijerinckii NCIMB 8052] 672 5403 97% 0.0 35% YP_001309700.1	collagen-like
Aqu1.216531	PREDICTED: protein disulfide-isomerase A6-like [Amphimedon queenslandica] 921 921 99% 0.0 100% XP_003388369.1	protein disulfide-isomerase A6 precursor [Bos taurus] 472 472 97% 2e-160 54% NP_001193274.1	none	*unlikely to be secreted
Aqu1.217016	PREDICTED: collagen alpha-2(I) chain-like [Amphimedon queenslandica] 1762 1762 99% 0.0 99% XP_003388167.1	collagen alpha-2(I) chain precursor [Rattus norvegicus] >sp|P02466.3|CO1A2_RAT RecName: Full=Collagen alpha-2(I) chain; AltName: Full=Alpha-2 type I collagen; Flags: Precursor >gb|AAD41775.1|AF121217_1 pro-alpha-2(I) collagen [Rattus norvegicus] 397 1405 96% 5e-113 45% NP_445808.1	collagen-like
Aqu1.217493	PREDICTED: collagen alpha-2(I) chain-like [Amphimedon queenslandica] 1580 2106 98% 0.0 99% XP_003387995.1	collagen type I alpha 2 [Ctenopharyngodon idella] >gb|ADO14592.1| collagen type I alpha 2 [Ctenopharyngodon idella] 350 994 98% 4e-97 42% ADK48763.1	collagen-like
Aqu1.217959	PREDICTED: collagen alpha-1(IV) chain-like [Amphimedon queenslandica] 1622 1622 84% 0.0 97% XP_003387756.1	Collagen alpha-3(V) chain, partial [Macaca fascicularis] 308 1226 79% 2e-82 41% EHH59176.1	collagen-like
Aqu1.219736	no similarity		uncharacterized
Aqu1.223081	no similarity		uncharacterized
Aqu1.223164	PREDICTED: short-chain collagen C4-like [Amphimedon queenslandica] 508 683 100% 1e-178 98% XP_003385619.1	Col protein [Suberites domuncula] 214 214 81% 1e-64 50% CAC81019.1	collagen-like
Aqu1.223165	PREDICTED: short-chain collagen C4-like [Amphimedon queenslandica] 551 551 100% 0.0 100% XP_003385620.1	Col protein [Suberites domuncula] 217 217 81% 1e-65 51% CAC81019.1	collagen-like
Aqu1.223166	PREDICTED: short-chain collagen C4-like [Amphimedon queenslandica] 541 541 100% 0.0 100% XP_003385621.1	Col protein [Suberites domuncula] 214 214 81% 8e-65 50% CAC81019.1	collagen-like
Aqu1.223426	PREDICTED: short-chain collagen C4-like [Amphimedon queenslandica] 400 400 88% 4e-138 83% XP_003387623.1	Col protein [Suberites domuncula] 224 224 84% 1e-68 52% CAC81019.1	collagen-like
Aqu1.223428	PREDICTED: hypothetical protein LOC100634433 [Amphimedon queenslandica] 526 617 100% 0.0 100% XP_003385537.1	Col protein [Suberites domuncula] 213 213 83% 6e-64 51% CAC81019.1	collagen-like
Aqu1.224247	PREDICTED: short-chain collagen C4-like [Amphimedon queenslandica] 533 533 100% 0.0 98% XP_003385174.1	Col protein [Suberites domuncula] 204 204 83% 8e-61 48% CAC81019.1	collagen-like
Aqu1.224248	PREDICTED: short-chain collagen C4-like [Amphimedon queenslandica] 557 557 100% 0.0 100% XP_003385175.1	Col protein [Suberites domuncula] 230 230 98% 1e-70 47% CAC81019.1	collagen-like
Aqu1.224249	PREDICTED: short-chain collagen C4-like [Amphimedon queenslandica] 545 545 100% 0.0 100% XP_003385176.1	Col protein [Suberites domuncula] 209 209 82% 9e-63 48% CAC81019.1	collagen-like
Aqu1.226012	no similarity		uncharacterized
Aqu1.226665	PREDICTED: hypothetical protein LOC100639346 [Amphimedon queenslandica] 2204 2204 100% 0.0 98% XP_003384078.1	Tyrosine-protein kinase RYK [Cariama cristata] 171 171 25% 3e-43 31% KFP66105.1	none	*unlikely to be secreted
Aqu1.226930	PREDICTED: hypothetical protein LOC100636484 [Amphimedon queenslandica] 1028 4851 99% 0.0 100% XP_003383997.1	cell surface-anchored protein [Streptococcus equi subsp. zooepidemicus] >emb|CAW97702.1| putative cell surface-anchored protein [Streptococcus equi subsp. zooepidemicus] 186 1284 57% 6e-49 44% YP_002743645.1	collagen-like
Aqu1.228217	VtaA18 [Haemophilus parasuis] 76.6 524 45% 6e-12 66% ACG50732.1	VtaA18 [Haemophilus parasuis] 76.6 524 45% 6e-12 66% ACG50732.1	uncharacterized
Aqu1.228291	no similarity		uncharacterized
Aqu1.228618	no similarity		uncharacterized
Aqu1.228974	hypothetical protein AURDEDRAFT_127571 [Auricularia delicata TFB-10046 SS5] 69.3 1554 62% 6e-11 49% XP_007351320.1		uncharacterized
Aqu1.229000	Collagen-like protein 2, partial [Columba livia] 148 1911 91% 1e-37 42% EMC76755.1	Collagen-like protein 2, partial [Columba livia] 148 1911 91% 1e-37 42% EMC76755.1	collagen-like
Aqu1.229696	PREDICTED: protein transport protein Sec24C [Amphimedon queenslandica] 2149 2149 98% 0.0 98% XP_003382752.1	protein transport protein Sec24C [Rattus norvegicus] 782 782 97% 0.0 42% NP_001102926.1	none	*unlikely to be secreted
Aqu1.229906	PREDICTED: short-chain collagen C4-like [Amphimedon queenslandica] 541 541 99% 0.0 100% XP_003382425.1	Col protein [Suberites domuncula] 214 214 83% 1e-64 50% CAC81019.1	collagen-like
Aqu1.229956	185 kDa silk protein [Chironomus pallidivittatus] 131 797 73% 2e-28 27% AAA99803.1		likely biological material
Aqu1.229957	185 kDa silk protein [Chironomus pallidivittatus] 91.3 1048 74% 4e-16 26% AAA99803.1		likely biological material

## Sheet: Bombyx mori
Bombyx mori predicted silk-like proteins
Seq ID	Top BLASTP hit	Top descriptive BLASTP hit	Category	Notes		Tally
5738	gi|5738|emb|CAA46946.1| 5738 early chorion protein [Bombyx mori] 4e-109		known biological material			Uncharacterized	25
5821	gi|116256|sp|P08825.1|CHA2_BOMMO 116256 RecName: Full=Chorion class A protein L12; Flags: Precursor 3e-78		known biological material			Known biological material	74
5822	gi|116261|sp|P08828.1|CHB2_BOMMO 116261 RecName: Full=Chorion class B protein L12; Flags: Precursor 2e-96		known biological material			Likely biological material	71
5824	gi|116260|sp|P08827.1|CHB1_BOMMO 116260 RecName: Full=Chorion class B protein L11; Flags: Precursor 4e-96		known biological material			Collagen-like	5
5851	gi|169646853|ref|NP_001112377.1| 169646853 chorion class CA protein ERA.2 precursor [Bombyx mori] 1e-69		known biological material			Known false	0
5853	gi|169646857|ref|NP_001112378.1| 169646857 chorion class CA protein ERA.3 precursor [Bombyx mori] 9e-70		known biological material			Likely false	0
5855	gi|169646842|ref|NP_001112373.1| 169646842 chorion class CA protein ERA.4 precursor [Bombyx mori] 1e-71		known biological material			ECM related	3
5857	gi|169646861|ref|NP_001112379.1| 169646861 chorion class CA protein ERA.5 precursor [Bombyx mori] 8e-70		known biological material			Duplicate	71
5859	gi|169646865|ref|NP_001112380.1| 169646865 chorion protein gene ErB.2 precursor [Bombyx mori] 4e-126		known biological material				249
5861	gi|169646869|ref|NP_001112381.1| 169646869 chorion protein gene ErB.3 precursor [Bombyx mori] 8e-128		known biological material
5863	gi|169646873|ref|NP_001112382.1| 169646873 chorion class B protein ERB4 precursor [Bombyx mori] 3e-127		known biological material
5865	gi|169646877|ref|NP_001112383.1| 169646877 chorion protein gene ErB.5 precursor [Bombyx mori] 3e-118		known biological material
84780	gi|84780|pir||A25473 84780 chorion E2 protein precursor - silkworm (fragment) 0.0		known biological material
102921	gi|102921|pir||B21761 102921 high cysteine chorion B 12 protein precursor - silkworm 1e-81		known biological material
116256	gi|116256|sp|P08825.1|CHA2_BOMMO 116256 RecName: Full=Chorion class A protein L12; Flags: Precursor 3e-78		duplicate
116260	gi|116260|sp|P08827.1|CHB1_BOMMO 116260 RecName: Full=Chorion class B protein L11; Flags: Precursor 4e-96		duplicate
116261	gi|116261|sp|P08828.1|CHB2_BOMMO 116261 RecName: Full=Chorion class B protein L12; Flags: Precursor 2e-96		known biological material
116270	gi|169646846|ref|NP_001112374.1| 169646846 chorion class CB protein M5H4 precursor [Bombyx mori] 1e-113		known biological material
116273	gi|169646850|ref|NP_001112376.1| 169646850 chorion class CA protein ERA.1 precursor [Bombyx mori] 3e-69		known biological material
116295	gi|116295|sp|P05687.1|CHHA2_BOMMO 116295 RecName: Full=Chorion class high-cysteine HCA protein 12; Short=HC-A.12; Flags: Precursor 3e-64		known biological material
116297	gi|116297|sp|P05688.1|CHHB1_BOMMO 116297 RecName: Full=Chorion class high-cysteine HCB protein 12; Short=HC-B.12; Flags: Precursor 1e-74		known biological material
116298	gi|116298|sp|P20730.1|CHHB2_BOMMO 116298 RecName: Full=Chorion class high-cysteine HCB protein 13; Short=HC-B.13; Flags: Precursor 2e-93		known biological material
116368	gi|169234712|ref|NP_001108477.1| 169234712 chorion protein ERB.1 precursor [Bombyx mori] 8e-116		known biological material
155972	gi|155972|gb|AAA27829.1| 155972 early chorion protein, partial [Bombyx mori] 1e-109		known biological material
155977	gi|169646846|ref|NP_001112374.1| 169646846 chorion class CB protein M5H4 precursor [Bombyx mori] 1e-113		duplicate
155978	gi|169646850|ref|NP_001112376.1| 169646850 chorion class CA protein ERA.1 precursor [Bombyx mori] 3e-69		duplicate
155979	gi|169234712|ref|NP_001108477.1| 169234712 chorion protein ERB.1 precursor [Bombyx mori] 8e-116		duplicate
155981	gi|155981|gb|AAA27833.1| 155981 early chorion protein precursor, partial [Bombyx mori] 2e-28		likely biological material
155986	gi|116295|sp|P05687.1|CHHA2_BOMMO 116295 RecName: Full=Chorion class high-cysteine HCA protein 12; Short=HC-A.12; Flags: Precursor 3e-64		duplicate
155987	gi|116297|sp|P05688.1|CHHB1_BOMMO 116297 RecName: Full=Chorion class high-cysteine HCB protein 12; Short=HC-B.12; Flags: Precursor 1e-74		duplicate
225129	gi|225129|prf||1209265AB 225129 chorion protein B5 3e-91		known biological material
225130	gi|225130|prf||1209265AC 225130 chorion protein B4 1e-76		known biological material
225131	gi|225131|prf||1209265AD 225131 chorion protein B3 2e-82		known biological material
225132	gi|225132|prf||1209265AE 225132 chorion protein B2 9e-87		known biological material
225135	gi|512938166|ref|XP_004933940.1| 512938166 PREDICTED: chorion class high-cysteine HCA protein 12-like [Bombyx mori] 9e-65		known biological material
225136	gi|225136|prf||1209265D 225136 chorion protein A12 7e-64		known biological material
225138	gi|225138|prf||1209265F 225138 chorion protein A10 8e-65		known biological material
225139	gi|225139|prf||1209265G 225139 chorion protein A9 5e-62		known biological material
225141	gi|225141|prf||1209265J chorion protein A7 194 194 100% 4e-61		known biological material
225144	gi|225144|prf||1209265M chorion protein A3194 194 100% 3e-61		known biological material
225148	gi|225148|prf||1209265R 225148 chorion protein B13 6e-95		known biological material
225149	gi|225149|prf||1209265T 225149 chorion protein B12 8e-77		known biological material
225150	gi|225150|prf||1209265U 225150 chorion protein B11 4e-103		known biological material
225151	gi|225151|prf||1209265V 225151 chorion protein B10 4e-73		known biological material
225152	gi|225152|prf||1209265W 225152 chorion protein B9 3e-93		known biological material
225154	gi|225154|prf||1209265Y 225154 chorion protein B7 4e-87		known biological material
456242	gi|456242|emb|CAA54794.1| 456242 early chorion protein [Bombyx mori] 4e-109		known biological material
456247	i|456247|emb|CAA54795.1| 456247 early chorion protein [Bombyx mori] 1e-108		known biological material
2493702	gi|169646853|ref|NP_001112377.1| 169646853 chorion class CA protein ERA.2 precursor [Bombyx mori] 1e-69		duplicate
2493703	gi|169646857|ref|NP_001112378.1| 169646857 chorion class CA protein ERA.3 precursor [Bombyx mori] 9e-70		duplicate
2493704	gi|169646861|ref|NP_001112379.1| 169646861 chorion class CA protein ERA.5 precursor [Bombyx mori] 8e-70		duplicate
2506285	gi|169646842|ref|NP_001112373.1| 169646842 chorion class CA protein ERA.4 precursor [Bombyx mori] 1e-71		duplicate
6015487	gi|6015487|emb|CAB57791.1| 6015487 Hc-B chorion protein [Bombyx mori] 8e-91		duplicate
8572061	gi|164448672|ref|NP_001106733.1| fibroin heavy chain precursor [Bombyx mori] 3e-118		known biological material
9087216	gi|164448672|ref|NP_001106733.1| fibroin heavy chain precursor [Bombyx mori] 3e-118		duplicate
22531680	gi|112982830|ref|NP_001036893.1| 112982830 cuticular protein glycine-rich 4 precursor [Bombyx mori] 0.0		known biological material
52421205	gi|112982990|ref|NP_001036930.1| gloverin 1 precursor [Bombyx mori] 2e-127		known biological material
68989037	gi|357614875|gb|EHJ69348.1| 357614875 cuticular protein CPT2 [Danaus plexippus] 9e-76		likely biological material
68989041	gi|112983226|ref|NP_001036952.1| cuticular protein glycine-rich 12 precursor [Bombyx mori] 0.0		known biological material
74834835	gi|169646873|ref|NP_001112382.1| 169646873 chorion class B protein ERB4 precursor [Bombyx mori] 3e-127		duplicate
112982830	gi|112982830|ref|NP_001036893.1| 112982830 cuticular protein glycine-rich 4 precursor [Bombyx mori] 0.0		duplicate
112982990	gi|112982990|ref|NP_001036930.1| gloverin 1 precursor [Bombyx mori] 2e-127		duplicate
112983216	gi|112983216|ref|NP_001036950.1| 112983216 cuticular protein tweedle motif 2 precursor [Bombyx mori] 0.0		duplicate
112983226	gi|112983226|ref|NP_001036952.1| cuticular protein glycine-rich 12 precursor [Bombyx mori] 0.0		duplicate
148537271	gi|148537271|dbj|BAF63526.1| gloverin1 [Bombyx mori] 1e-127		known biological material
164448672	gi|164448672|ref|NP_001106733.1| fibroin heavy chain precursor [Bombyx mori] 3e-118		duplicate
169234712	gi|169234712|ref|NP_001108477.1| 169234712 chorion protein ERB.1 precursor [Bombyx mori] 8e-116		duplicate
169646842	gi|169646842|ref|NP_001112373.1| 169646842 chorion class CA protein ERA.4 precursor [Bombyx mori] 1e-71		duplicate
169646846	i|169646846|ref|NP_001112374.1| 169646846 chorion class CB protein M5H4 precursor [Bombyx mori] 1e-113		duplicate
169646850	gi|169646850|ref|NP_001112376.1| 169646850 chorion class CA protein ERA.1 precursor [Bombyx mori] 3e-69		duplicate
169646853	gi|169646853|ref|NP_001112377.1| 169646853 chorion class CA protein ERA.2 precursor [Bombyx mori] 1e-69		duplicate
169646857	gi|169646857|ref|NP_001112378.1| 169646857 chorion class CA protein ERA.3 precursor [Bombyx mori] 9e-70		duplicate
169646861	gi|169646861|ref|NP_001112379.1| 169646861 chorion class CA protein ERA.5 precursor [Bombyx mori] 8e-70		duplicate
169646865	gi|169646865|ref|NP_001112380.1| 169646865 chorion protein gene ErB.2 precursor [Bombyx mori] 4e-126		duplicate
169646869	gi|169646869|ref|NP_001112381.1| 169646869 chorion protein gene ErB.3 precursor [Bombyx mori] 8e-128		duplicate
169646873	gi|169646873|ref|NP_001112382.1| 169646873 chorion class B protein ERB4 precursor [Bombyx mori] 3e-127		duplicate
169646877	i|169646877|ref|NP_001112383.1| 169646877 chorion protein gene ErB.5 precursor [Bombyx mori] 3e-118		duplicate
223670980	gi|290560865|ref|NP_001166798.1| 290560865 cuticular protein glycine-rich 3 precursor [Bombyx mori] 7e-77		known biological material
223670982	gi|183979223|dbj|BAG30773.1| 183979223 cuticular protein CPG4 [Papilio xuthus] 7e-11		likely biological material
223670984	gi|290563366|ref|NP_001166797.1| cuticular protein glycine-rich 5 precursor [Bombyx mori] 8E-54		known biological material
223670988	gi|290560859|ref|NP_001166795.1| 290560859 cuticular protein glycine-rich 7 precursor [Bombyx mori] 0.0		known biological material
223670990	gi|290563362|ref|NP_001166794.1| 290563362 cuticular protein glycine-rich 8 precursor [Bombyx mori] 0.0		known biological material
223670992	gi|290560857|ref|NP_001166793.1| 290560857 cuticular protein glycine-rich 9 precursor [Bombyx mori] 4e-139		known biological material
223670994	gi|290559935|ref|NP_001166792.1| 290559935 cuticular protein glycine-rich 10 precursor [Bombyx mori] 6e-143		known biological material
223671002	gi|389610583|dbj|BAM18903.1| 389610583 cuticular protein PpolCPG14 [Papilio polytes] 5e-70		known biological material
223671004	gi|290563350|ref|NP_001166788.1| 290563350 cuticular protein glycine-rich 15 precursor [Bombyx mori] 2e-74		known biological material
223671006	gi|223671006|tpd|FAA00454.1| 223671006 TPA: putative cuticle protein [Bombyx mori] 2e-136	gi|267844873|ref|NP_001161189.1| 267844873 cuticular protein glycine-rich 16 precursor [Bombyx mori] 3e-135	duplicate
223671010	no similarity		uncharacterized
223671016	gi|223671016|tpd|FAA00459.1| gi|223671016|tpd|FAA00459.1| 223671016 TPA: putative cuticle protein [Bombyx mori] 0.0	gi|224177574|ref|NP_001128676.2| 224177574 cuticular protein glycine-rich 21 precursor [Bombyx mori] 0.0	likely biological material
223671018	gi|290559925|ref|NP_001166783.1| cuticular protein glycine-rich 22 precursor [Bombyx mori] 7e-61		known biological material
223671020	gi|290543563|ref|NP_001166293.1| 290543563 cuticular protein glycine-rich 23 precursor [Bombyx mori] 3e-126		known biological material
223671022	gi|290563340|ref|NP_001166782.1| 290563340 cuticular protein glycine-rich 24 precursor [Bombyx mori] 0.0		known biological material
223671026	gi|290559923|ref|NP_001166780.1| 290559923 cuticular protein glycine-rich 26 precursor [Bombyx mori] 2e-88		known biological material
223671028	gi|290563328|ref|NP_001166779.1| 290563328 cuticular protein glycine-rich 27 precursor [Bombyx mori] 8e-85		known biological material
223671030	gi|290560839|ref|NP_001166778.1| 290560839 cuticular protein glycine-rich 28 precursor [Bombyx mori] 9e-82		known biological material
223671032	gi|290566753|ref|NP_001166777.1| 290566753 cuticular protein glycine-rich 29 precursor [Bombyx mori] 1e-133		known biological material
223671119	gi|290566749|ref|NP_001166747.1| 290566749 cuticular protein hypothetical 32 precursor [Bombyx mori] 3e-72		known biological material
223671125	gi|290560808|ref|NP_001166736.1| 290560808 cuticular protein RR-1 motif 12 precursor [Bombyx mori] 0.0		known biological material
223671131	gi|290560946|ref|NP_001166733.1| 290560946 cuticular protein RR-1 motif 15 precursor [Bombyx mori] 0.0		known biological material
223671216	gi|290560762|ref|NP_001166700.1| 290560762 cuticular protein RR-1 motif 57 precursor [Bombyx mori] 6e-171		known biological material
223671222	gi|290560760|ref|NP_001166697.1| 290560760 cuticular protein RR-2 motif 60 precursor [Bombyx mori] 0.0		known biological material
223671224	gi|290560758|ref|NP_001166696.1| 290560758 cuticular protein RR-2 motif 61 precursor [Bombyx mori] 2e-172		known biological material
223671226	gi|290560928|ref|NP_001166695.1| 290560928 cuticular protein RR-2 motif 62 precursor [Bombyx mori] 0.0		known biological material
223671382	gi|290563374|ref|NP_001166631.1| 290563374 cuticular protein RR-2 motif 140 precursor [Bombyx mori] 0.0		known biological material
223671394	gi|284413718|ref|NP_001165114.1| 284413718 collagen precursor [Bombyx mori] 0.0		collagen-like
223671400	gi|290563372|ref|NP_001166628.1| 290563372 cuticular protein tweedle motif 1 precursor [Bombyx mori] 0.0		known biological material
223671402	gi|223671402|tpd|FAA00653.1| 223671402 TPA: putative cuticle protein [Bombyx mori] 0.0	gi|194755244|ref|XP_001959902.1| 194755244 GF11806 [Drosophila ananassae] 6e-15	duplicate
224038239	gi|224177574|ref|NP_001128676.2| 224177574 cuticular protein glycine-rich 21 precursor [Bombyx mori] 0.0		duplicate
224177574	gi|357615293|gb|EHJ69582.1| 357615293 cuticular protein glycine-rich 21 [Danaus plexippus] 6e-41		known biological material
242205346	gi|306518636|ref|NP_001182379.1| putative cuticle protein precursor [Bombyx mori] 3e-60		likely biological material
261748899	gi|223671006|tpd|FAA00454.1| 223671006 TPA: putative cuticle protein [Bombyx mori] 3e-135	gi|267844873|ref|NP_001161189.1| 267844873 cuticular protein glycine-rich 16 precursor [Bombyx mori] 5e-136	known biological material
262034575	gi|262034575|gb|ACY06912.1| 262034575 putative cuticle protein CPG33 [Bombyx mori] 3e-80	gi|662032368|dbj|BAP11302.1| 662032368 glycine-rich protein [Bombyx mori] 2e-79	duplicate
262034583	gi|262034583|gb|ACY06916.1| 262034583 putative cuticle protein CPG37 [Bombyx mori] 1e-73		likely biological material
262034597	gi|512898699|ref|XP_004924461.1| 512898699 PREDICTED: filaggrin-2-like [Bombyx mori] 0.0	gi|267844873|ref|NP_001161189.1| 267844873 cuticular protein glycine-rich 16 precursor [Bombyx mori] 4e-15	likely biological material
262034607	gi|262034607|gb|ACY06928.1| 262034607 putative cuticle protein CPG49 [Bombyx mori] 1e-111		likely biological material
262034625	gi|262034625|gb|ACY06937.1| putative cuticle protein CPH42 [Bombyx mori] 1e-156		likely biological material
267844873	gi|267844873|ref|NP_001161189.1| gi|267844873|ref|NP_001161189.1| 267844873 cuticular protein glycine-rich 16 precursor [Bombyx mori] 5e-136		known biological material
284413718	gi|284413718|ref|NP_001165114.1| 284413718 collagen precursor [Bombyx mori] 0.0		duplicate
290543563	gi|290543563|ref|NP_001166293.1| 290543563 cuticular protein glycine-rich 23 precursor [Bombyx mori] 3e-126		duplicate
290559923	gi|290559923|ref|NP_001166780.1| 290559923 cuticular protein glycine-rich 26 precursor [Bombyx mori] 2e-88		duplicate
290559925	gi|290559925|ref|NP_001166783.1| cuticular protein glycine-rich 22 precursor [Bombyx mori] 7e-61		duplicate
290559927	gi|290559927|ref|NP_001166786.1| cuticular protein glycine-rich 18 precursor [Bombyx mori] 2e-55		known biological material
290559931	gi|290559931|ref|NP_001166789.1| 290559931 cuticular protein glycine-rich 14 precursor [Bombyx mori] 2e-128		duplicate
290559935	gi|290559935|ref|NP_001166792.1| 290559935 cuticular protein glycine-rich 10 precursor [Bombyx mori] 6e-143		duplicate
290560758	gi|357613054|gb|EHJ68288.1| 357613054 cuticular protein RR-2 motif 63 [Danaus plexippus] 4e-25		duplicate
290560760	gi|290560760|ref|NP_001166697.1| 290560760 cuticular protein RR-2 motif 60 precursor [Bombyx mori] 0.0		duplicate
290560762	gi|290560762|ref|NP_001166700.1| 290560762 cuticular protein RR-1 motif 57 precursor [Bombyx mori] 6e-171		duplicate
290560808	gi|290560808|ref|NP_001166736.1| 290560808 cuticular protein RR-1 motif 12 precursor [Bombyx mori] 0.0		duplicate
290560839	gi|290560839|ref|NP_001166778.1| 290560839 cuticular protein glycine-rich 28 precursor [Bombyx mori] 9e-82		duplicate
290560857	gi|568253278|gb|ETN62457.1| 568253278 pupal cuticle protein [Anopheles darlingi] 6e-22		duplicate
290560859	gi|290560859|ref|NP_001166795.1| 290560859 cuticular protein glycine-rich 7 precursor [Bombyx mori] 0.0		duplicate
290560865	gi|290560865|ref|NP_001166798.1| 290560865 cuticular protein glycine-rich 3 precursor [Bombyx mori] 7e-77		duplicate
290560928	gi|354549527|gb|AER27820.1| 354549527 cuticle protein 66 [Antheraea yamamai] 9e-24		duplicate
290560946	gi|290560946|ref|NP_001166733.1| 290560946 cuticular protein RR-1 motif 15 precursor [Bombyx mori] 0.0		duplicate
290563259	gi|290563259|ref|NP_001166739.1| 290563259 cuticular protein RR-1 motif 9 precursor [Bombyx mori] 2e-149		duplicate
290563328	gi|290563328|ref|NP_001166779.1| 290563328 cuticular protein glycine-rich 27 precursor [Bombyx mori] 8e-85		duplicate
290563340	gi|290563340|ref|NP_001166782.1| 290563340 cuticular protein glycine-rich 24 precursor [Bombyx mori] 0.0		duplicate
290563350	gi|290563350|ref|NP_001166788.1| 290563350 cuticular protein glycine-rich 15 precursor [Bombyx mori] 2e-74		duplicate
290563362	gi|290563362|ref|NP_001166794.1| 290563362 cuticular protein glycine-rich 8 precursor [Bombyx mori] 0.0		duplicate
290563366	gi|290563366|ref|NP_001166797.1| cuticular protein glycine-rich 5 precursor [Bombyx mori] 8e-54		duplicate
290563372	gi|290563372|ref|NP_001166628.1| 290563372 cuticular protein tweedle motif 1 precursor [Bombyx mori] 0.0		duplicate
290563374	gi|290563374|ref|NP_001166631.1| 290563374 cuticular protein RR-2 motif 140 precursor [Bombyx mori] 0.0		duplicate
290566753	gi|290566753|ref|NP_001166777.1| 290566753 cuticular protein glycine-rich 29 precursor [Bombyx mori] 1e-133		duplicate
306518636	gi|306518636|ref|NP_001182379.1| 306518636 putative cuticle protein precursor [Bombyx mori] 3e-60		duplicate
512889817	gi|512889817|ref|XP_004922379.1| 512889817 PREDICTED: ATP-dependent RNA helicase A-like [Bombyx mori] 4e-67		uncharacterized
512892604	gi|512892604|ref|XP_004922972.1| 512892604 PREDICTED: uncharacterized protein LOC101739292 [Bombyx mori] 2e-171		uncharacterized
512892979	gi|512892979|ref|XP_004923067.1| 512892979 PREDICTED: keratin-associated protein 5-3-like [Bombyx mori] 6e-78		uncharacterized
512898211	gi|512898211|ref|XP_004924344.1| 512898211 PREDICTED: TATA-binding protein-associated factor 2N-like [Bombyx mori] 0.0		uncharacterized
512898699	gi|512898699|ref|XP_004924461.1| 512898699 PREDICTED: filaggrin-2-like [Bombyx mori] 0.0		duplicate
512898734	gi|512898734|ref|XP_004924469.1| 512898734 PREDICTED: glycine-rich cell wall structural protein 1.8-like [Bombyx mori] 3e-153		duplicate
512900732	gi|512900732|ref|XP_004924962.1| 512900732 PREDICTED: chorion class A protein L12-like [Bombyx mori] 2e-80	gi|116256|sp|P08825.1|CHA2_BOMMO 116256 RecName: Full=Chorion class A protein L12; Flags: Precursor 4e-38	likely biological material
512900736	gi|512900736|ref|XP_004924963.1| 512900736 PREDICTED: chorion class A protein L12-like [Bombyx mori] 8e-83	gi|116256|sp|P08825.1|CHA2_BOMMO 116256 RecName: Full=Chorion class A protein L12; Flags: Precursor 1e-40	likely biological material
512900740	gi|512900740|ref|XP_004924964.1| 512900740 PREDICTED: chorion class A protein L12-like [Bombyx mori] 2e-83	gi|116256|sp|P08825.1|CHA2_BOMMO 116256 RecName: Full=Chorion class A protein L12; Flags: Precursor 2e-39	likely biological material
512900744	gi|512900744|ref|XP_004924965.1| 512900744 PREDICTED: chorion class A protein L12-like [Bombyx mori] 4e-72	gi|116256|sp|P08825.1|CHA2_BOMMO 116256 RecName: Full=Chorion class A protein L12; Flags: Precursor 8e-29	likely biological material
512900752	gi|512900752|ref|XP_004924967.1| 512900752 PREDICTED: chorion class CB protein PC404-like [Bombyx mori] 1e-116	gi|2506286|sp|P08930.2|CHCB2_ANTPO 2506286 RecName: Full=Chorion class CB protein PC404 6e-22	likely biological material
512900941	gi|512900941|ref|XP_004925013.1| 512900941 PREDICTED: chorion class B protein L11-like [Bombyx mori] 1e-108		likely biological material
512900949	gi|512900949|ref|XP_004925015.1| 512900949 PREDICTED: chorion class B protein L11-like, partial [Bombyx mori] 6e-89	gi|456242|emb|CAA54794.1| 456242 early chorion protein [Bombyx mori] 8e-107	likely biological material
512900953	gi|512900953|ref|XP_004925016.1| 512900953 PREDICTED: chorion class A protein L12-like [Bombyx mori] 3e-69		likely biological material
512900961	gi|512900961|ref|XP_004925018.1| 512900961 PREDICTED: chorion class B protein L11-like [Bombyx mori] 4e-96	gi|116260|sp|P08827.1|CHB1_BOMMO 116260 RecName: Full=Chorion class B protein L11; Flags: Precursor 8e-95	likely biological material
512900969	gi|512900969|ref|XP_004925020.1| 512900969 PREDICTED: chorion class B protein L11-like [Bombyx mori] 2e-67		likely biological material
512900973	gi|512900973|ref|XP_004925021.1| 512900973 PREDICTED: chorion class A protein L12-like [Bombyx mori] 4e-82	gi|116256|sp|P08825.1|CHA2_BOMMO 116256 RecName: Full=Chorion class A protein L12; Flags: Precursor 5e-24	likely biological material
512902234	gi|512902234|ref|XP_004925325.1| 512902234 PREDICTED: collagen alpha-1(IX) chain-like [Bombyx mori] 0.0	gi|512902234|ref|XP_004925325.1| gi|677546514|gb|KFR07550.1| 677546514 Collagen alpha-1(XXII) chain, partial [Nipponia nippon] 4e-54	collagen-like
512902862	gi|512902862|ref|XP_004925479.1| 512902862 PREDICTED: shematrin-like protein 2-like [Bombyx mori] 8e-83		uncharacterized
512903243	gi|512903243|ref|XP_004925572.1| 512903243 PREDICTED: keratin, type I cytoskeletal 9-like isoform X1 [Bombyx mori] 2e-73		likely biological material
512903247	gi|512903247|ref|XP_004925573.1| 512903247 PREDICTED: keratin, type I cytoskeletal 9-like isoform X2 [Bombyx mori] 1e-73		duplicate
512903283	gi|512903283|ref|XP_004925582.1| 512903283 PREDICTED: histidine-rich glycoprotein-like [Bombyx mori] 2e-148		uncharacterized
512903287	gi|512903287|ref|XP_004925583.1| 512903287 PREDICTED: histidine-rich glycoprotein-like [Bombyx mori] 2e-133		uncharacterized
512903291	gi|512903291|ref|XP_004925584.1| 512903291 PREDICTED: histidine-rich glycoprotein-like [Bombyx mori] 4e-138		uncharacterized
512903330	gi|512903330|ref|XP_004925594.1| 512903330 PREDICTED: histidine-rich glycoprotein-like [Bombyx mori] 8e-114		uncharacterized
512903571	gi|512903571|ref|XP_004925652.1| 512903571 PREDICTED: keratin-associated protein 19-2-like [Bombyx mori] 3e-65		uncharacterized
512905112	gi|512905112|ref|XP_004925864.1| 512905112 PREDICTED: keratin, type I cytoskeletal 9-like isoform X1 [Bombyx mori] 0.0		uncharacterized
512905116	gi|512905112|ref|XP_004925864.1| 512905112 PREDICTED: keratin, type I cytoskeletal 9-like isoform X1 [Bombyx mori] 0.0		duplicate
512905120	gi|512905120|ref|XP_004925866.1| 512905120 PREDICTED: keratin, type I cytoskeletal 9-like isoform X3 [Bombyx mori] 0.0		uncharacterized
512906467	gi|512906467|ref|XP_004926203.1| 512906467 PREDICTED: filaggrin-2-like [Bombyx mori] 0.0		uncharacterized
512908785	gi|512908785|ref|XP_004926765.1| 512908785 PREDICTED: glycine-rich cell wall structural protein 1.0-like isoform X1 [Bombyx mori] 2e-116		duplicate
512908789	gi|512908789|ref|XP_004926766.1| 512908789 PREDICTED: glycine-rich cell wall structural protein 1.0-like isoform X2 [Bombyx mori] 3e-116		likely biological material
512910301	gi|512910301|ref|XP_004927138.1| 512910301 PREDICTED: collagen alpha-2(I) chain-like [Bombyx mori] 0.0		uncharacterized
512911443	gi|512911443|ref|XP_004927413.1| 512911443 PREDICTED: chorion class high-cysteine HCB protein 13-like [Bombyx mori] 1e-89	gi|225129|prf||1209265AB 225129 chorion protein B5 9e-48	known biological material
512911447	gi|512911447|ref|XP_004927414.1| PREDICTED: chorion class high-cysteine HCA protein 12-like [Bombyx mori] 2e-57	gi|225142|prf||1209265K chorion protein A6 1e-36	likely biological material
512911451	gi|512911451|ref|XP_004927415.1| PREDICTED: chorion class high-cysteine HCA protein 12-like isoform X1 [Bombyx mori] 1e-60	gi|225144|prf||1209265M chorion protein A3 6e-60	likely biological material
512911455	gi|512911455|ref|XP_004927416.1| PREDICTED: chorion class high-cysteine HCA protein 12-like isoform X2 [Bombyx mori] 2e-60	gi|225144|prf||1209265M chorion protein A3 5e-59	likely biological material
512911459	gi|512911459|ref|XP_004927417.1| 512911459 PREDICTED: chorion class A protein L11-like [Bombyx mori] 3e-76	gi|5745|emb|CAA46945.1| 5745 chorion protein [Bombyx mori] 1e-18	likely biological material
512911463	gi|512911463|ref|XP_004927418.1| 512911463 PREDICTED: chorion class A protein L12-like [Bombyx mori] 1e-78	gi|116256|sp|P08825.1|CHA2_BOMMO 116256 RecName: Full=Chorion class A protein L12; Flags: Precursor 1e-50	likely biological material
512911471	gi|512911471|ref|XP_004927420.1| 512911471 PREDICTED: chorion class A protein L12-like [Bombyx mori] 3e-77	gi|116256|sp|P08825.1|CHA2_BOMMO 116256 RecName: Full=Chorion class A protein L12; Flags: Precursor 3e-44	likely biological material
512911479	gi|512911479|ref|XP_004927422.1| 512911479 PREDICTED: chorion class A protein L12-like [Bombyx mori] 7e-79	gi|116256|sp|P08825.1|CHA2_BOMMO 116256 RecName: Full=Chorion class A protein L12; Flags: Precursor 1e-49	likely biological material
512911487	gi|512911487|ref|XP_004927424.1| PREDICTED: chorion class high-cysteine HCA protein 12-like [Bombyx mori] 1e-112	gi|225141|prf||1209265J chorion protein A7 3e-47	likely biological material
512911491	gi|512911491|ref|XP_004927425.1| 512911491 PREDICTED: chorion class B protein L11-like [Bombyx mori] 8e-109	gi|456247|emb|CAA54795.1| 456247 early chorion protein [Bombyx mori] 7e-108	likely biological material
512911495	gi|512911495|ref|XP_004927426.1| 512911495 PREDICTED: chorion class high-cysteine HCB protein 13-like [Bombyx mori] 4e-77	gi|225130|prf||1209265AC 225130 chorion protein B4 1e-45	likely biological material
512911502	gi|512911502|ref|XP_004927428.1| 512911502 PREDICTED: chorion class B protein L11-like [Bombyx mori] 3e-108	gi|5738|emb|CAA46946.1| 5738 early chorion protein [Bombyx mori] 2e-106	likely biological material
512911510	gi|512911510|ref|XP_004927430.1| 512911510 PREDICTED: chorion class B protein L11-like [Bombyx mori] 1e-95	gi|116264|sp|P05685.1|CHB4_BOMMO 116264 RecName: Full=Chorion class B protein B.L1; AltName: Full=410 6e-79	likely biological material
512911518	gi|512911518|ref|XP_004927432.1| 512911518 PREDICTED: chorion class B protein L12-like [Bombyx mori] 3e-92	gi|116261|sp|P08828.1|CHB2_BOMMO 116261 RecName: Full=Chorion class B protein L12; Flags: Precursor 2e-44	likely biological material
512911522	gi|512911522|ref|XP_004927433.1| 512911522 PREDICTED: chorion class B protein L11-like [Bombyx mori] 4e-95	gi|456247|emb|CAA54795.1| 456247 early chorion protein [Bombyx mori] 6e-41	likely biological material
512911526	gi|512911526|ref|XP_004927434.1| 512911526 PREDICTED: chorion class B protein L12-like [Bombyx mori] 3e-168	gi|456247|emb|CAA54795.1| 456247 early chorion protein [Bombyx mori] 3e-45	likely biological material
512911537	gi|512911537|ref|XP_004927437.1| 512911537 PREDICTED: chorion class B protein L11-like [Bombyx mori] 3e-97	gi|116267|sp|P08914.1|CHB8_BOMMO 116267 RecName: Full=Chorion class B protein M2807 8e-65	duplicate
512912168	gi|512912168|ref|XP_004927590.1| 512912168 PREDICTED: uncharacterized protein LOC101746904 [Bombyx mori] 0.0	gi|292386144|gb|ADE22324.1| 292386144 intestinal mucin SeM8 [Spodoptera exigua] 6e-68	likely biological material
512912209	gi|512912209|ref|XP_004927598.1| 512912209 PREDICTED: LOW QUALITY PROTEIN: collagen alpha-2(IV) chain-like [Bombyx mori] 0.0	gi|332029959|gb|EGI69784.1| 332029959 Collagen alpha-1(IV) chain [Acromyrmex echinatior] 0.0	collagen-like
512914504	gi|512914504|ref|XP_004928158.1| PREDICTED: skin secretory protein xP2-like [Bombyx mori] 2e-158	gi|183979227|dbj|BAG30775.1| cuticular protein CPH42 [Papilio xuthus] 6e-45	likely biological material
512916965	gi|512916965|ref|XP_004928770.1| 512916965 PREDICTED: LOW QUALITY PROTEIN: collagen alpha-1(XI) chain-like [Bombyx mori] 0.0	gi|307196424|gb|EFN78013.1| 307196424 Collagen alpha-1(XI) chain [Harpegnathos saltator] 0.0	collagen-like
512921273	gi|512921273|ref|XP_004929837.1| 512921273 PREDICTED: glycine-rich cell wall structural protein 1.0-like [Bombyx mori] 1e-81		uncharacterized
512921795	gi|512921795|ref|XP_004929962.1| 512921795 PREDICTED: glycine-rich cell wall structural protein-like [Bombyx mori] 0.0		likely biological material
512923942	gi|512923942|ref|XP_004930476.1| 512923942 PREDICTED: cell wall protein AWA1-like [Bombyx mori] 0.0		uncharacterized
512923982	gi|512923982|ref|XP_004930486.1| 512923982 PREDICTED: integrin alpha-PS2-like [Bombyx mori] 0.0	gi|29650239|gb|AAO85804.1| 29650239 integrin alpha 2 [Pseudoplusia includens] 0.0	ECM related
512925035	gi|512925035|ref|XP_004930740.1| 512925035 PREDICTED: uncharacterized protein LOC101736544 [Bombyx mori] 0.0	gi|389611502|dbj|BAM19359.1| 389611502 scarface, partial [Papilio xuthus] 7e-174	ECM related
512927930	gi|512927930|ref|XP_004931458.1| 512927930 PREDICTED: larval cuticle protein F1-like [Bombyx mori] 1e-133		likely biological material
512929787	gi|512929787|ref|XP_004931909.1| PREDICTED: prisilkin-39-like [Bombyx mori] 3e-104		uncharacterized
512931896	gi|512931896|ref|XP_004932413.1| 512931896 PREDICTED: glycine-rich cell wall structural protein-like isoform X1 [Bombyx mori] 5e-82	gi|662032368|dbj|BAP11302.1| 662032368 glycine-rich protein [Bombyx mori] 2e-81	duplicate
512931900	gi|512931900|ref|XP_004932414.1| 512931900 PREDICTED: glycine-rich cell wall structural protein-like isoform X2 [Bombyx mori] 1e-71		likely biological material
512931931	gi|512931931|ref|XP_004932421.1| 512931931 PREDICTED: spidroin-1-like [Bombyx mori] 0.0		likely biological material
512931935	gi|512931935|ref|XP_004932422.1| 512931935 PREDICTED: keratin, type II cytoskeletal 1-like [Bombyx mori] 5e-74		uncharacterized
512931990	gi|512931990|ref|XP_004932435.1| 512931990 PREDICTED: uncharacterized protein LOC101737971 [Bombyx mori] 0.0	gi|347968454|ref|XP_563409.3| 347968454 AGAP002733-PA [Anopheles gambiae str. PEST] 2e-26	uncharacterized
512933276	gi|512933276|ref|XP_004932751.1| 512933276 PREDICTED: uncharacterized protein LOC101735353 [Bombyx mori] 0.0	gi|682122014|gb|AIN34702.1| 682122014 fatty alcohol acetyltransferase [Agrotis segetum] 8e-68	uncharacterized
512934211	gi|512934211|ref|XP_004932979.1| 512934211 PREDICTED: collagen alpha-1(I) chain-like [Bombyx mori] 0.0	gi|332017813|gb|EGI58474.1| 332017813 Collagen alpha-1(XV) chain [Acromyrmex echinatior] 1e-179	collagen-like
512935237	gi|512935237|ref|XP_004933225.1| 512935237 PREDICTED: uncharacterized protein LOC101745012 [Bombyx mori] 0.0	gi|607367977|gb|EZA62101.1| 607367977 Basement membrane-specific heparan sulfate proteoglycan core protein [Cerapachys biroi] 0.0	ECM related
512935273	gi|512935273|ref|XP_004933234.1| PREDICTED: chorion class CA protein ERA.1-like [Bombyx mori] 2e-68	gi|1168930|sp|P43517.1|CHA7_LYMDI RecName: Full=Chorion class A protein Ld19; Flags: Precursor 6e-21	likely biological material
512935281	gi|512935281|ref|XP_004933236.1| 512935281 PREDICTED: chorion class CB protein M5H4-like [Bombyx mori] 2e-119	gi|169646846|ref|NP_001112374.1| 169646846 chorion class CB protein M5H4 precursor [Bombyx mori] 9e-43	likely biological material
512935285	gi|512935285|ref|XP_004933237.1| 512935285 PREDICTED: chorion class B protein L11-like [Bombyx mori] 1e-100	gi|155981|gb|AAA27833.1| 155981 early chorion protein precursor, partial [Bombyx mori] 2e-48	likely biological material
512935289	gi|512935289|ref|XP_004933238.1| 512935289 PREDICTED: chorion class B protein L11-like [Bombyx mori] 4e-101	gi|155981|gb|AAA27833.1| 155981 early chorion protein precursor, partial [Bombyx mori] 2e-51	duplicate
512935297	gi|512935297|ref|XP_004933240.1| 512935297 PREDICTED: chorion class B protein ERB4-like [Bombyx mori] 4e-127	gi|169646873|ref|NP_001112382.1| 169646873 chorion class B protein ERB4 precursor [Bombyx mori] 1e-105	likely biological material
512935305	gi|512935305|ref|XP_004933242.1| PREDICTED: chorion class CA protein ERA.4-like [Bombyx mori] 1E-66	gi|512900740|ref|XP_004924964.1| PREDICTED: chorion class A protein L12-like [Bombyx mori] 1e-18	likely biological material
512935313	gi|512935313|ref|XP_004933244.1| 512935313 PREDICTED: chorion class CB protein M5H4-like [Bombyx mori] 6e-116	gi|155972|gb|AAA27829.1| 155972 early chorion protein, partial [Bombyx mori] 2e-47	likely biological material
512935321	gi|512935321|ref|XP_004933246.1| 512935321 PREDICTED: chorion class B protein L11-like [Bombyx mori] 3e-94	gi|456247|emb|CAA54795.1| 456247 early chorion protein [Bombyx mori] 9e-44	likely biological material
512935325	gi|512935325|ref|XP_004933247.1| 512935325 PREDICTED: chorion class A protein L12-like [Bombyx mori] 3e-78	gi|116256|sp|P08825.1|CHA2_BOMMO 116256 RecName: Full=Chorion class A protein L12; Flags: Precursor 9e-43	likely biological material
512935329	gi|512935329|ref|XP_004933248.1| 512935329 PREDICTED: chorion class B protein L11-like [Bombyx mori] 9e-97	gi|456247|emb|CAA54795.1| 456247 early chorion protein [Bombyx mori] 4e-35	likely biological material
512935333	gi|512935333|ref|XP_004933249.1| 512935333 PREDICTED: chorion class A protein L12-like [Bombyx mori] 7e-79	gi|116256|sp|P08825.1|CHA2_BOMMO 116256 RecName: Full=Chorion class A protein L12; Flags: Precursor 4e-42	likely biological material
512935337	gi|512935337|ref|XP_004933250.1| 512935337 PREDICTED: chorion class A protein L12-like [Bombyx mori] 6e-79	gi|116256|sp|P08825.1|CHA2_BOMMO 116256 RecName: Full=Chorion class A protein L12; Flags: Precursor 3e-42	likely biological material
512935694	gi|512935694|ref|XP_004933336.1| 512935694 PREDICTED: chorion class CB protein M5H4-like [Bombyx mori] 7e-110	gi|169646846|ref|NP_001112374.1| 169646846 chorion class CB protein M5H4 precursor [Bombyx mori] 3e-64	likely biological material
512935706	gi|512935706|ref|XP_004933339.1| 512935706 PREDICTED: chorion class B protein L11-like [Bombyx mori] 9e-96	gi|456247|emb|CAA54795.1| 456247 early chorion protein [Bombyx mori] 4e-46	likely biological material
512935713	gi|512935713|ref|XP_004933341.1| 512935713 PREDICTED: chorion class A protein L12-like [Bombyx mori] 1e-97	gi|116256|sp|P08825.1|CHA2_BOMMO 116256 RecName: Full=Chorion class A protein L12; Flags: Precursor 1e-40	likely biological material
512936480	gi|512936480|ref|XP_004933530.1| 512936480 PREDICTED: probable ATP-dependent RNA helicase ddx17-like [Bombyx mori] 0.0		uncharacterized
512936963	gi|512936963|ref|XP_004933648.1| 512936963 PREDICTED: chorion class A protein Ld3/Ld29-like [Bombyx mori] 4e-101	gi|454071|gb|AAA67871.1| 454071 chorion protein, partial [Lymantria dispar] 4e-15	likely biological material
512936975	gi|512936975|ref|XP_004933651.1| 512936975 PREDICTED: chorion class CA protein ERA.2-like [Bombyx mori] 1e-76	gi|116256|sp|P08825.1|CHA2_BOMMO 116256 RecName: Full=Chorion class A protein L12; Flags: Precursor 3e-12	likely biological material
512937156	gi|512937156|ref|XP_004933698.1| 512937156 PREDICTED: fibrillin-1-like [Bombyx mori] 0.0	gi|307166306|gb|EFN60488.1| 307166306 Fibrillin-2 [Camponotus floridanus] 0.0	likely biological material
512937526	gi|512937526|ref|XP_004933787.1| 512937526 PREDICTED: cubilin-like [Bombyx mori] 0.0	gi|357612776|gb|EHJ68165.1| 357612776 cubilin [Danaus plexippus] 0.0	none	*unlikely to be secreted
512937678	gi|512937678|ref|XP_004933823.1| 512937678 PREDICTED: chorion class high-cysteine HCB protein 12-like [Bombyx mori] 2e-74	gi|116297|sp|P05688.1|CHHB1_BOMMO 116297 RecName: Full=Chorion class high-cysteine HCB protein 12; Short=HC-B.12; Flags: Precursor 2e-47	likely biological material
512937682	gi|512937682|ref|XP_004933824.1| 512937682 PREDICTED: chorion class high-cysteine HCB protein 13-like [Bombyx mori] 9e-76	gi|116297|sp|P05688.1|CHHB1_BOMMO 116297 RecName: Full=Chorion class high-cysteine HCB protein 12; Short=HC-B.12; Flags: Precursor 5e-43	likely biological material
512937686	gi|512937686|ref|XP_004933825.1| 512937686 PREDICTED: chorion class high-cysteine HCB protein 13-like [Bombyx mori] 2e-85	gi|225150|prf||1209265U 225150 chorion protein B11 4e-45	likely biological material
512937940	gi|512937940|ref|XP_004933886.1| 512937940 PREDICTED: chorion class high-cysteine HCA protein 12-like [Bombyx mori] 1e-63	gi|116295|sp|P05687.1|CHHA2_BOMMO 116295 RecName: Full=Chorion class high-cysteine HCA protein 12; Short=HC-A.12; Flags: Precursor 1e-62	likely biological material
512938077	gi|512938077|ref|XP_004933919.1| 512938077 PREDICTED: chorion class high-cysteine HCB protein 13-like [Bombyx mori] 6e-87	gi|225154|prf||1209265Y 225154 chorion protein B7 1e-84	likely biological material
512938081	gi|512938081|ref|XP_004933920.1| 512938081 PREDICTED: chorion class high-cysteine HCA protein 12-like [Bombyx mori] 5e-66	gi|225145|prf||1209265N 225145 chorion protein A2 6e-28	likely biological material
512938085	gi|512938085|ref|XP_004933921.1| PREDICTED: chorion class high-cysteine HCA protein 12-like [Bombyx mori] 4e-61	gi|225141|prf||1209265J chorion protein A7 3e-59	likely biological material
512938089	gi|512938089|ref|XP_004933922.1| gi|512938089|ref|XP_004933922.1| 512938089 PREDICTED: chorion class high-cysteine HCB protein 13-like, partial [Bombyx mori] 1e-75	gi|225129|prf||1209265AB 225129 chorion protein B5 5e-47	likely biological material
512938166	gi|512938166|ref|XP_004933940.1| 512938166 PREDICTED: chorion class high-cysteine HCA protein 12-like [Bombyx mori] 9e-65	gi|225127|prf||1209265A 225127 chorion protein A15 4e-51	duplicate
512938169	gi|512938169|ref|XP_004933941.1| 512938169 PREDICTED: chorion class high-cysteine HCB protein 12-like [Bombyx mori] 5e-71	gi|116297|sp|P05688.1|CHHB1_BOMMO 116297 RecName: Full=Chorion class high-cysteine HCB protein 12; Short=HC-B.12; Flags: Precursor 1e-46	likely biological material
512938176	gi|512938176|ref|XP_004933943.1| 512938176 PREDICTED: keratin-associated protein 19-2-like, partial [Bombyx mori] 3e-123	gi|116298|sp|P20730.1|CHHB2_BOMMO 116298 RecName: Full=Chorion class high-cysteine HCB protein 13; Short=HC-B.13; Flags: Precursor 2e-92	uncharacterized
512938243	gi|512937686|ref|XP_004933825.1| 512937686 PREDICTED: chorion class high-cysteine HCB protein 13-like [Bombyx mori] 2e-47	gi|225129|prf||1209265AB 225129 chorion protein B5 8e-47	likely biological material
512938472	gi|512938472|ref|XP_004934013.1| 512938472 PREDICTED: chorion class high-cysteine HCB protein 13-like [Bombyx mori] 1e-83	gi|116298|sp|P20730.1|CHHB2_BOMMO 116298 RecName: Full=Chorion class high-cysteine HCB protein 13; Short=HC-B.13; Flags: Precursor 3e-48	likely biological material
512938476	gi|512908789|ref|XP_004926766.1| 512908789 PREDICTED: glycine-rich cell wall structural protein 1.0-like isoform X2 [Bombyx mori] 3e-116		duplicate
512938756	gi|512938756|ref|XP_004934081.1| 512938756 PREDICTED: chorion class high-cysteine HCB protein 12-like [Bombyx mori] 1e-74	gi|116297|sp|P05688.1|CHHB1_BOMMO 116297 RecName: Full=Chorion class high-cysteine HCB protein 12; Short=HC-B.12; Flags: Precursor 7e-48	duplicate
512939739	gi|512939739|ref|XP_004934314.1| 512939739 PREDICTED: TATA-binding protein-associated factor 2N-like [Bombyx mori] 4e-135		uncharacterized
512940011	gi|512940011|ref|XP_004934376.1| 512940011 PREDICTED: uncharacterized protein LOC101744161 [Bombyx mori] 4e-125	gi|198467486|ref|XP_001354412.2| 198467486 GA13601 [Drosophila pseudoobscura pseudoobscura] 2e-20	uncharacterized

## Sheet: Caenorhabditis elegans
Caenorhabditis elegans predicted silk-like proteins
Seq ID	Top BLASTP hit	Top descriptive BLASTP hit	Category	Notes		Tally
B0034.1	gi|115533926|ref|NP_495192.2| 115533926 Protein B0034.1 [Caenorhabditis elegans] 1e-175		uncharacterized			Uncharacterized	95
B0280.5	gi|32564395|ref|NP_498551.3| 32564395 Protein CPG-2 [Caenorhabditis elegans] 0.0	gi|259016203|sp|A8XWX5.2|CPG2_CAEBR 259016203 RecName: Full=Chondroitin proteoglycan 2; Flags: Precursor [Caenorhabditis briggsae] 0.0	known false			Known biological material	1
B0457.2	gi|32564240|ref|NP_495897.2| 32564240 Protein B0457.2 [Caenorhabditis elegans] 0.0		uncharacterized			Likely biological material	1
C04G6.10	gi|17531493|ref|NP_494944.1| 17531493 Protein C04G6.10 [Caenorhabditis elegans] 7e-101		uncharacterized			Collagen-like	9
C04G6.7	gi|17531491|ref|NP_494943.1| 17531491 Protein C04G6.7 [Caenorhabditis elegans] 6e-130		uncharacterized			Known false	2
C06A1.6	gi|17531545|ref|NP_496274.1| Protein C06A1.6 [Caenorhabditis elegans] 2e-89		uncharacterized			Likely false	10
C06A1.7	gi|392891528|ref|NP_001021922.2| Protein C06A1.7 [Caenorhabditis elegans] 7e-86		uncharacterized			ECM related	0
C09E7.2	gi|17552128|ref|NP_498440.1| 17552128 Protein PQN-10 [Caenorhabditis elegans] 0.0		uncharacterized			Isoform	33
C10F3.1	gi|71983451|ref|NP_504556.3| Protein CPG-4 [Caenorhabditis elegans] 0.0		uncharacterized				151
C17G10.6a	gi|71982354|ref|NP_001021970.1| 71982354 Protein C17G10.6, isoform a [Caenorhabditis elegans] 0.0		uncharacterized
C18D11.9	gi|17558134|ref|NP_504279.1| 17558134 Protein PGL-3, isoform b [Caenorhabditis elegans] 0.0		uncharacterized
C18G1.4b	gi|17538732|ref|NP_500167.1| 17538732 Protein GRL-20 [Caenorhabditis elegans] 2e-109		uncharacterized
C23H5.9	gi|17538732|ref|NP_500167.1| Protein GRL-20 [Caenorhabditis elegans] 2e-109		uncharacterized
C27A2.5	gi|17532099|ref|NP_494936.1| 17532099 Protein C27A2.5 [Caenorhabditis elegans] 9e-118		uncharacterized
C28C12.4	gi|17538834|ref|NP_501448.1| 17538834 Protein C28C12.4 [Caenorhabditis elegans] 9e-166		uncharacterized
C34D4.11	gi|17539034|ref|NP_501117.1| 17539034 Protein GRSP-3 [Caenorhabditis elegans] 4e-61		uncharacterized
C34F11.8	gi|71983761|ref|NP_494975.2| 71983761 Protein C34F11.8 [Caenorhabditis elegans] 5e-155		uncharacterized
C34G6.2	gi|17505853|ref|NP_491709.1| 17505853 Protein TYR-4 [Caenorhabditis elegans] 0.0		likely false
C36B1.1a	gi|71981408|ref|NP_740896.2| 71981408 Protein CLE-1, isoform a [Caenorhabditis elegans] 0.0	gi|339253252|ref|XP_003371849.1| 339253252 collagenase NC10 and Endostatin family protein [Trichinella spiralis] 2e-53	collagen-like
C36B1.1b	gi|25145762|ref|NP_740897.1| 25145762 Protein CLE-1, isoform b [Caenorhabditis elegans] 0.0		isoform
C36B1.1c	gi|25145765|ref|NP_740898.1| 25145765 Protein CLE-1, isoform c [Caenorhabditis elegans] 0.0		isoform
C36B1.1d	gi|71981419|ref|NP_492358.3| 71981419 Protein CLE-1, isoform d [Caenorhabditis elegans] 0.0		isoform
C37C3.4	gi|71985901|ref|NP_505020.2| 71985901 Protein GRD-8 [Caenorhabditis elegans] 0.0		uncharacterized
C37H5.9a	i|25149211|ref|NP_741531.1| 25149211 Protein NAS-9, isoform a [Caenorhabditis elegans] 0.0	gi|541044076|gb|ERG83023.1| 541044076 zinc metalloproteinase nas-10 [Ascaris suum] 3e-86	known false
C37H5.9b	gi|25149215|ref|NP_741532.1| 25149215 Protein NAS-9, isoform b [Caenorhabditis elegans] 0.0		isoform
C42D4.1	gi|17539140|ref|NP_501136.1| 17539140 Protein C42D4.1 [Caenorhabditis elegans] 0.0		uncharacterized
C45G9.6a	gi|25148501|ref|NP_741124.1| 25148501 Protein C45G9.6, isoform a [Caenorhabditis elegans] 0.0		uncharacterized
C45G9.6b	gi|25148504|ref|NP_741125.1| 25148504 Protein C45G9.6, isoform b [Caenorhabditis elegans] 5e-99		isoform
C50F7.2	gi|115534396|ref|NP_501269.2| 115534396 Protein CLX-1 [Caenorhabditis elegans] 0.0		uncharacterized
C56A3.1	gi|17559004|ref|NP_506359.1| 17559004 Protein GRL-17 [Caenorhabditis elegans] 0.0		likely false
D1009.4a	gi|392926794|ref|NP_001257068.1| 392926794 Protein NLP-14, isoform a [Caenorhabditis elegans] 1e-140	gi|170576270|ref|XP_001893561.1| 170576270 Orcokinin peptides type B precursor [Brugia malayi] 4e-68	likely false
D1009.4b	gi|392926792|ref|NP_001257067.1| 392926792 Protein NLP-14, isoform b [Caenorhabditis elegans] 7e-112		isoform
E02A10.2a	gi|392921183|ref|NP_001256431.1| 392921183 Protein GRL-23, isoform a [Caenorhabditis elegans] 0.0		likely false
E02A10.2b	gi|392921181|ref|NP_001256430.1| 392921181 Protein GRL-23, isoform b [Caenorhabditis elegans] 2e-176		isoform
E03G2.3	gi|25153132|ref|NP_741941.1| 25153132 Protein MEC-5 [Caenorhabditis elegans] 0.0	gi|170581983|ref|XP_001895927.1| 170581983 collagen alpha 2(IV) chain precursor [Brugia malayi] 5e-54	collagen-like
F01G12.5a	gi|17568911|ref|NP_510664.1| 17568911 Protein LET-2, isoform a [Caenorhabditis elegans] 0.0	gi|584868|sp|P17140.2|CO4A2_CAEEL 584868 RecName: Full=Collagen alpha-2(IV) chain; AltName: Full=Lethal protein 2; Flags: Precursor [Caenorhabditis elegans] 0.0	collagen-like
F01G12.5b	gi|17568913|ref|NP_510663.1| 17568913 Protein LET-2, isoform b [Caenorhabditis elegans] 0.0		isoform
F07C4.7	gi|17559334|ref|NP_504970.1| 17559334 Protein GRSP-4 [Caenorhabditis elegans] 2e-93		uncharacterized
F10F2.9	gi|17553036|ref|NP_497948.1| 17553036 Protein PQN-29 [Caenorhabditis elegans] 0.0		uncharacterized
F11F1.1c	gi|392897142|ref|NP_001255201.1| 392897142 Protein F11F1.1, isoform c [Caenorhabditis elegans] 2e-157		uncharacterized
F11F1.4	gi|17553044|ref|NP_499764.1| 17553044 Protein F11F1.4 [Caenorhabditis elegans] 4e-154		uncharacterized
F11F1.5	gi|17553046|ref|NP_499765.1| 17553046 Protein F11F1.5 [Caenorhabditis elegans] 3e-154		uncharacterized
F11F1.8	gi|392897140|ref|NP_001021250.2| 392897140 Protein F11F1.8 [Caenorhabditis elegans] 6e-115		uncharacterized
F11H8.3	gi|17552762|ref|NP_498533.1| 17552762 Protein COL-8 [Caenorhabditis elegans] 0.0	gi|156268|gb|AAA27993.1| 156268 collagen [Caenorhabditis elegans] 0.0	collagen-like
F12A10.7	gi|115533910|ref|NP_495049.2| Protein F12A10.7 [Caenorhabditis elegans] 8e-68		uncharacterized
F12A10.9	gi|212645363|ref|NP_001129810.1| Protein F12A10.9 [Caenorhabditis elegans] 9e-64		uncharacterized
F13E9.14	gi|133901802|ref|NP_001076676.1| 133901802 Protein F13E9.14 [Caenorhabditis elegans] 6e-156		uncharacterized
F13E9.15	gi|133901804|ref|NP_001076677.1| Protein F13E9.15 [Caenorhabditis elegans] 6e-57		uncharacterized
F13E9.4	gi|17539810|ref|NP_502024.1| 17539810 Protein F13E9.4 [Caenorhabditis elegans] 0.0		uncharacterized
F15E6.3	gi|17539854|ref|NP_500537.1| 17539854 Protein F15E6.3 [Caenorhabditis elegans] 8e-65		uncharacterized
F25H8.5a	gi|71987058|ref|NP_501786.2| 71987058 Protein DUR-1, isoform a [Caenorhabditis elegans] 0.0		uncharacterized
F25H8.5c	gi|392900245|ref|NP_501787.3| 392900245 Protein DUR-1, isoform c [Caenorhabditis elegans] 0.0		isoform
F25H8.5d	gi|71987081|ref|NP_001023145.1| 71987081 Protein DUR-1, isoform d [Caenorhabditis elegans] 0.0		isoform
F25H8.5h	gi|392900242|ref|NP_001255434.1| 392900242 Protein DUR-1, isoform h [Caenorhabditis elegans] 0.0		isoform
F25H8.5i	gi|392900247|ref|NP_001255435.1| 392900247 Protein DUR-1, isoform i [Caenorhabditis elegans] 0.0		isoform
F25H8.5j	gi|392900240|ref|NP_001255433.1| 392900240 Protein DUR-1, isoform j [Caenorhabditis elegans] 0.0		isoform
F25H8.5k	gi|392900249|ref|NP_001255436.1| 392900249 Protein DUR-1, isoform k [Caenorhabditis elegans] 0.0		isoform
F27C1.3	gi|17506909|ref|NP_491592.1| 17506909 Protein F27C1.3 [Caenorhabditis elegans] 0.0		uncharacterized
F29D10.2	gi|71984909|ref|NP_492391.2| Protein F29D10.2 [Caenorhabditis elegans] 6e-88		uncharacterized
F30H5.2	gi|17553232|ref|NP_497204.1| Protein NLP-32 [Caenorhabditis elegans] 9e-62		uncharacterized
F32D8.7a	gi|17560462|ref|NP_505779.1| 17560462 Protein F32D8.7, isoform a [Caenorhabditis elegans] 0.0		uncharacterized
F32D8.7b	gi|193207942|ref|NP_001122937.1| 193207942 Protein F32D8.7, isoform b [Caenorhabditis elegans] 0.0		isoform
F39D8.1b	gi|17567553|ref|NP_510545.1| 17567553 Protein PQN-36, isoform b [Caenorhabditis elegans] 0.0		uncharacterized
F40F4.8	gi|392925618|ref|NP_508554.3| 392925618 Protein PQN-37 [Caenorhabditis elegans] 0.0		uncharacterized
F41E7.5	gi|17567643|ref|NP_509727.1| Protein FIPR-21 [Caenorhabditis elegans] 3e-60		uncharacterized
F41F3.3	gi|17560882|ref|NP_504251.1| 17560882 Protein F41F3.3 [Caenorhabditis elegans] 2e-84		uncharacterized
F41F3.8	gi|86564023|ref|NP_001033486.1| Protein F41F3.8 [Caenorhabditis elegans] 2e-73		uncharacterized
F46E10.2	gi|17561058|ref|NP_504658.1| 17561058 Protein F46E10.2 [Caenorhabditis elegans] 3e-77		uncharacterized
F47B8.13	gi|392921809|ref|NP_001023943.2| 392921809 Protein F47B8.13 [Caenorhabditis elegans] 2e-151		uncharacterized
F47B8.14	gi|71994813|ref|NP_001023944.1| Protein F47B8.14 [Caenorhabditis elegans] 5e-151		uncharacterized
F48C1.11	gi|392885579|ref|NP_001249861.1| 392885579 Protein F48C1.11 [Caenorhabditis elegans] 8e-107		uncharacterized
F48C1.8	gi|392885581|ref|NP_491570.2| 392885581 Protein F48C1.8 [Caenorhabditis elegans] 5e-109		uncharacterized
F52D1.3	gi|71991205|ref|NP_508104.2| 71991205 Protein ABU-12 [Caenorhabditis elegans] 0.0		uncharacterized
F53F1.4	gi|17561302|ref|NP_506324.1| Protein F53F1.4 [Caenorhabditis elegans] 1e-58		uncharacterized
F53F1.5	gi|17559072|ref|NP_506325.1| 17559072 Protein CUT-2 [Caenorhabditis elegans] 7e-127	gi|461862|sp|P34682.1|CUT2_CAEEL 461862 RecName: Full=Cuticlin-2; Flags: Precursor [Caenorhabditis elegans] 3e-49	known biological material
F54D8.1	gi|17553572|ref|NP_498086.1| 17553572 Protein DPY-17 [Caenorhabditis elegans] 0.0	gi|541038539|gb|ERG78763.1| 541038539 cuticle collagen sqt-1 [Ascaris suum] 2e-61	collagen-like
F58B3.9	gi|17540802|ref|NP_502199.1| 17540802 Protein TTR-50 [Caenorhabditis elegans] 6e-149		uncharacterized
H06I04.6b	gi|392894377|ref|NP_001254863.1| 392894377 Protein H06I04.6, isoform b [Caenorhabditis elegans] 0.0		uncharacterized
H12D21.6	gi|17561892|ref|NP_506673.1| 17561892 Protein H12D21.6 [Caenorhabditis elegans] 2e-101		uncharacterized
H22K11.3	gi|71992619|ref|NP_509139.2| 71992619 Protein H22K11.3 [Caenorhabditis elegans] 1e-159		uncharacterized
K01A6.4	gi|17541168|ref|NP_502223.1| 17541168 Protein K01A6.4 [Caenorhabditis elegans] 2e-154		uncharacterized
K01A6.7	gi|392900937|ref|NP_001255585.1| Protein K01A6.7 [Caenorhabditis elegans] 9e-58		uncharacterized
K01A6.8	gi|392900935|ref|NP_001255584.1| Protein K01A6.8 [Caenorhabditis elegans] 8e-55		uncharacterized
K01D12.10	gi|193208266|ref|NP_506109.2| 193208266 Protein K01D12.10 [Caenorhabditis elegans] 8e-142		uncharacterized
K01D12.8	gi|71997671|ref|NP_506107.2| 71997671 Protein K01D12.8 [Caenorhabditis elegans] 2e-90		uncharacterized
K02E11.10	gi|71997690|ref|NP_001024024.1| 71997690 Protein K02E11.10 [Caenorhabditis elegans] 0.0		uncharacterized
K04H4.1a	gi|453232015|ref|NP_001022662.2| 453232015 Protein EMB-9, isoform a [Caenorhabditis elegans] 0.0	gi|6676|emb|CAA40299.1| 6676 alpha1(IV) collagen [Caenorhabditis elegans] 0.0	collagen-like
K04H4.1b	gi|71988210|ref|NP_001022663.1| 71988210 Protein EMB-9, isoform b [Caenorhabditis elegans] 0.0		isoform
K09B3.1	gi|25148834|ref|NP_500415.2| 25148834 Protein K09B3.1 [Caenorhabditis elegans] 2e-123		uncharacterized
K12D12.3	gi|17535069|ref|NP_496535.1| 17535069 Protein COL-84 [Caenorhabditis elegans] 0.0	gi|156446|gb|AAA65468.1| 156446 collagen [Caenorhabditis elegans] 1e-56	collagen-like
M199.5a	gi|392901970|ref|NP_001255859.1| 392901970 Protein COL-135, isoform a [Caenorhabditis elegans] 0.0	gi|405978684|gb|EKC43054.1| 405978684 Collagen alpha-1(IV) chain [Crassostrea gigas] 2e-92	collagen-like
M199.5b	gi|392901968|ref|NP_001255858.1| 392901968 Protein COL-135, isoform b [Caenorhabditis elegans] 0.0		isoform
R07E3.2	gi|392927063|ref|NP_509735.2| 392927063 Protein R07E3.2 [Caenorhabditis elegans] 4e-76		uncharacterized
R07E3.6	gi|17569309|ref|NP_509731.1| 17569309 Protein R07E3.6 [Caenorhabditis elegans] 0.0		uncharacterized
R08B4.1a	gi|71994941|ref|NP_001024843.1| 71994941 Protein GRD-1, isoform a [Caenorhabditis elegans] 0.0		likely false
R08B4.1b	gi|71994947|ref|NP_001024844.1| 71994947 Protein GRD-1, isoform b [Caenorhabditis elegans] 0.0		isoform
R08F11.7	gi|17562988|ref|NP_504048.1| 17562988 Protein R08F11.7 [Caenorhabditis elegans] 0.0		uncharacterized
R74.2	gi|392894606|ref|NP_497838.2| 392894606 Protein R74.2 [Caenorhabditis elegans] 0.0		uncharacterized
T01B7.8	gi|17535877|ref|NP_495859.1| 17535877 Protein T01B7.8 [Caenorhabditis elegans] 1e-97		uncharacterized
T02E9.2a	gi|72000273|ref|NP_001024093.1| 72000273 Protein GRL-7, isoform a [Caenorhabditis elegans] 0.0		likely false
T02E9.2b	gi|72000275|ref|NP_001024094.1| 72000275 Protein GRL-7, isoform b [Caenorhabditis elegans] 0.0		isoform
T04F8.8a	gi|17569603|ref|NP_509945.1| 17569603 Protein T04F8.8, isoform a [Caenorhabditis elegans] 1e-101		uncharacterized
T04F8.8b	gi|193210881|ref|NP_001123179.1| 193210881 Protein T04F8.8, isoform b [Caenorhabditis elegans] 5e-90		isoform
T05C12.10	gi|71994629|ref|NP_495725.2| 71994629 Protein QUA-1 [Caenorhabditis elegans] 0.0	gi|541046459|gb|ERG85244.1| 541046459 warthog protein 8 [Ascaris suum] 5e-71	likely biological material
T15H9.7a	gi|212645553|ref|NP_741036.2| 212645553 Protein DNJ-20, isoform a [Caenorhabditis elegans] 0.0		none	*unlikely to be secreted
T16G1.1	gi|17564346|ref|NP_506231.1| 17564346 Protein PQN-67 [Caenorhabditis elegans] 0.0		uncharacterized
T17H7.1	gi|17555122|ref|NP_497250.1| 17555122 Protein T17H7.1 [Caenorhabditis elegans] 0.0		uncharacterized
T19A5.3a	gi|72000590|ref|NP_001024142.1| 72000590 Protein T19A5.3, isoform a [Caenorhabditis elegans] 0.0		uncharacterized
T20B6.3	gi|17555156|ref|NP_497637.1| 17555156 Protein T20B6.3 [Caenorhabditis elegans] 1e-140		uncharacterized
T24A6.18	i|17564666|ref|NP_503997.1| 17564666 Protein GRL-29 [Caenorhabditis elegans] 2e-117		likely false
T24A6.19	gi|17564668|ref|NP_503999.1| 17564668 Protein GRL-31 [Caenorhabditis elegans] 4e-106		uncharacterized
T26E3.1	gi|17509255|ref|NP_493210.1| Protein CLEC-103 [Caenorhabditis elegans] 1e-167		uncharacterized
T28C6.1a	gi|392899804|ref|NP_001255334.1| 392899804 Protein GRSP-2, isoform a [Caenorhabditis elegans] 4e-139		uncharacterized
T28C6.1b	gi|392899802|ref|NP_001255333.1| 392899802 Protein GRSP-2, isoform b [Caenorhabditis elegans] 4e-146		isoform
T28C6.1c	gi|392899808|ref|NP_001255336.1| 392899808 Protein GRSP-2, isoform c [Caenorhabditis elegans] 2e-128		isoform
T28C6.1d	gi|392899806|ref|NP_001255335.1| 392899806 Protein GRSP-2, isoform d [Caenorhabditis elegans] 1e-136		isoform
T28C6.1e	gi|392899810|ref|NP_001255337.1| 392899810 Protein GRSP-2, isoform e [Caenorhabditis elegans] 2e-90		isoform
T28C6.1f	gi|392899800|ref|NP_001255332.1| 392899800 Protein GRSP-2, isoform f [Caenorhabditis elegans] 3e-154		isoform
W03D2.1a	gi|25152832|ref|NP_741365.1| 25152832 Protein PQN-75, isoform a [Caenorhabditis elegans] 0.0		uncharacterized
W03D2.1b	gi|25152832|ref|NP_741365.1| 25152832 Protein PQN-75, isoform a [Caenorhabditis elegans] 0.0		isoform
W03D2.1c	gi|25152837|ref|NP_741366.1| 25152837 Protein PQN-75, isoform c [Caenorhabditis elegans] 0.0		isoform
W08E12.2	gi|17542830|ref|NP_500316.1| Protein W08E12.2 [Caenorhabditis elegans] 1e-72		uncharacterized
W08F4.5	gi|392888953|ref|NP_493758.2| 392888953 Protein W08F4.5 [Caenorhabditis elegans] 1e-104		uncharacterized
Y38H6A.3	gi|17565450|ref|NP_507921.1| 17565450 Protein Y38H6A.3 [Caenorhabditis elegans] 0.0		uncharacterized
Y39B6A.9	gi|25154790|ref|NP_741689.1| 25154790 Protein Y39B6A.9 [Caenorhabditis elegans] 3e-153		uncharacterized
Y39E4B.3b	i|71993537|ref|NP_001022854.1| 71993537 Protein PQN-83, isoform b [Caenorhabditis elegans] 0.0		uncharacterized
Y39E4B.3c	gi|71993546|ref|NP_001022855.1| 71993546 Protein PQN-83, isoform c [Caenorhabditis elegans] 0.0		isoform
Y40C5A.3a	gi|392899394|ref|NP_001255292.1| 392899394 Protein Y40C5A.3, isoform a [Caenorhabditis elegans] 0.0		uncharacterized
Y40C5A.3b	gi|392899396|ref|NP_001255293.1| 392899396 Protein Y40C5A.3, isoform b [Caenorhabditis elegans] 0.0		isoform
Y41G9A.10	gi|133901998|ref|NP_001076775.1| 133901998 Protein Y41G9A.10 [Caenorhabditis elegans] 7e-135		uncharacterized
Y43F8C.20	gi|72001162|ref|NP_001024238.1| 72001162 Protein GRSP-1 [Caenorhabditis elegans] 7e-91		uncharacterized
Y46G5A.23	gi|17537163|ref|NP_496728.1| Protein Y46G5A.23 [Caenorhabditis elegans] 4e-63		uncharacterized
Y47D7A.13	gi|25149125|ref|NP_504226.2| 25149125 Protein Y47D7A.13 [Caenorhabditis elegans] 0.0		uncharacterized
Y49E10.10	gi|32565289|ref|NP_499617.2| 32565289 Protein Y49E10.10 [Caenorhabditis elegans] 0.0		uncharacterized
Y49F6B.12	gi|71998331|ref|NP_001022457.1| Protein Y49F6B.12 [Caenorhabditis elegans] 1e-69		uncharacterized
Y51H7C.1	gi|17537369|ref|NP_493977.1| 17537369 Protein Y51H7C.1 [Caenorhabditis elegans] 0.0		uncharacterized
Y54E10BL.4	gi|17510335|ref|NP_491084.1| Protein DNJ-28 [Caenorhabditis elegans] 0.0		likely false
Y59A8B.19a	gi|392922645|ref|NP_001256768.1| 392922645 Protein Y59A8B.19, isoform a [Caenorhabditis elegans] 1e-108		uncharacterized
Y59A8B.19b	gi|392922643|ref|NP_001256767.1| 392922643 Protein Y59A8B.19, isoform b [Caenorhabditis elegans] 2e-120		isoform
Y59A8B.26	gi|193209155|ref|NP_001123054.1| 193209155 Protein Y59A8B.26 [Caenorhabditis elegans] 1e-149		uncharacterized
Y65B4BR.6a	gi|17510417|ref|NP_490754.1| 17510417 Protein GRL-16, isoform a [Caenorhabditis elegans] 0.0		likely false
Y65B4BR.6b	gi|32564683|ref|NP_871875.1| 32564683 Protein GRL-16, isoform b [Caenorhabditis elegans] 0.0		isoform
Y67D8C.7	gi|86575216|ref|NP_500288.2| 86575216 Protein Y67D8C.7 [Caenorhabditis elegans] 9e-101		uncharacterized
Y8G1A.1a	gi|115532398|ref|NP_001040714.1| 115532398 Protein MATH-46, isoform a [Caenorhabditis elegans] 2e-173		uncharacterized
ZK180.5a	gi|32566506|ref|NP_741377.2| 32566506 Protein ZK180.5, isoform a [Caenorhabditis elegans] 0.0		uncharacterized
ZK180.5b	gi|25149058|ref|NP_741378.1| 25149058 Protein ZK180.5, isoform b [Caenorhabditis elegans] 0.0		isoform
ZK180.5c	gi|32566508|ref|NP_741379.2| 32566508 Protein ZK180.5, isoform c [Caenorhabditis elegans] 0.0		isoform
ZK39.2	gi|17511033|ref|NP_492868.1| 17511033 Protein CLEC-95 [Caenorhabditis elegans] 3e-164		uncharacterized
ZK39.4	gi|17511037|ref|NP_492866.1| 17511037 Protein CLEC-93 [Caenorhabditis elegans] 2e-158		uncharacterized
ZK596.1	gi|17544598|ref|NP_502026.1| 17544598 Protein ZK596.1 [Caenorhabditis elegans] 3e-160		uncharacterized
ZK643.8a	gi|71997822|ref|NP_001023025.1| 71997822 Protein GRL-25, isoform a [Caenorhabditis elegans] 0.0		likely false
ZK863.2	gi|17559062|ref|NP_506053.1| 17559062 Protein COL-37 [Caenorhabditis elegans] 0.0		collagen-like

## Sheet: Capitella teleta
Capitella teleta predicted silk-like proteins
Seq ID	Top BLASTP hit	Top descriptive BLASTP hit	Category	Notes		Tally
jgi|Capca1|132144|e_gw1.753.54.1	gi|443688146|gb|ELT90915.1| 443688146 hypothetical protein CAPTEDRAFT_132144, partial [Capitella teleta] 1e-114	gi|2645084|dbj|BAA23624.1| 2645084 collagen [Hydra vulgaris] 9e-22	collagen-like			Uncharacterized	48
jgi|Capca1|162333|estExt_Genewise1.C_5520005	gi|443694107|gb|ELT95320.1| 443694107 hypothetical protein CAPTEDRAFT_162333 [Capitella teleta] 0.0	gi|405973877|gb|EKC38566.1| 405973877 Collagen alpha-1(IV) chain [Crassostrea gigas] 2e-21	collagen-like			Known biological material	0
jgi|Capca1|180000|estExt_Genewise1Plus.C_5030026	gi|443695888|gb|ELT96696.1| 443695888 hypothetical protein CAPTEDRAFT_180000 [Capitella teleta] 5e-151		uncharacterized			Likely biological material	0
jgi|Capca1|18354|estExt_fgenesh1_pm.C_1180001	gi|443731495|gb|ELU16600.1| 443731495 hypothetical protein CAPTEDRAFT_18354 [Capitella teleta] 5e-148		uncharacterized			Collagen-like	8
jgi|Capca1|186893|fgenesh1_pg.C_scaffold_67000004	gi|443690393|gb|ELT92531.1| 443690393 hypothetical protein CAPTEDRAFT_186893 [Capitella teleta] 1e-83		uncharacterized			Known false	0
jgi|Capca1|188405|fgenesh1_pg.C_scaffold_508000020	gi|443695736|gb|ELT96586.1| 443695736 hypothetical protein CAPTEDRAFT_188405 [Capitella teleta] 8e-113	gi|573544797|gb|ETT43693.1| 573544797 collagen alpha-1(XXVII) chain Flags: Precursor, partial [Paenibacillus sp. FSL H7-689] 1e-12	uncharacterized			Likely false	3
jgi|Capca1|189996|fgenesh1_pg.C_scaffold_9228000001	gi|443683861|gb|ELT87962.1| 443683861 hypothetical protein CAPTEDRAFT_189996, partial [Capitella teleta] 8e-147	gi|573573898|gb|ETT72354.1| 573573898 triple helix repeat-containing collagen, partial [Bacillus weihenstephanensis FSL R5-860] 8e-12	uncharacterized			ECM related	1
jgi|Capca1|190156|fgenesh1_pg.C_scaffold_25000055	gi|443715081|gb|ELU07232.1| 443715081 hypothetical protein CAPTEDRAFT_190156 [Capitella teleta] 2e-168	gi|693175643|ref|WP_032306223.1| 693175643 tail protein, partial [Escherichia coli] 2e-22	uncharacterized				60
jgi|Capca1|190158|fgenesh1_pg.C_scaffold_25000057	gi|443715083|gb|ELU07234.1| 443715083 hypothetical protein CAPTEDRAFT_190158 [Capitella teleta] 4e-159	gi|573573898|gb|ETT72354.1| 573573898 triple helix repeat-containing collagen, partial [Bacillus weihenstephanensis FSL R5-860] 2e-19	uncharacterized
jgi|Capca1|191285|fgenesh1_pg.C_scaffold_36000024	gi|443705207|gb|ELU01862.1| 443705207 hypothetical protein CAPTEDRAFT_191285 [Capitella teleta] 0.0		uncharacterized
jgi|Capca1|191967|fgenesh1_pg.C_scaffold_789000001	gi|443687269|gb|ELT90310.1| 443687269 hypothetical protein CAPTEDRAFT_191967 [Capitella teleta] 4e-115	gi|685073515|emb|CDZ81641.1| 685073515 Collagen triple helix repeat (20 copies) [Chlamydia sp. 'Rubis'] 2e-11	uncharacterized
jgi|Capca1|192958|fgenesh1_pg.C_scaffold_59000007	gi|443692832|gb|ELT94337.1| 443692832 hypothetical protein CAPTEDRAFT_192958 [Capitella teleta] 2e-81		uncharacterized
jgi|Capca1|193435|fgenesh1_pg.C_scaffold_48000043	gi|443696860|gb|ELT97475.1| 443696860 hypothetical protein CAPTEDRAFT_193435 [Capitella teleta] 1e-113	gi|559782041|dbj|GAE03575.1| 559782041 exosporium leader peptide [Clostridium botulinum B str. Osaka05] 2e-12	uncharacterized
jgi|Capca1|195484|fgenesh1_pg.C_scaffold_1873000002	gi|443721834|gb|ELU10975.1| 443721834 hypothetical protein CAPTEDRAFT_195484 [Capitella teleta] 1e-114	gi|685073515|emb|CDZ81641.1| 685073515 Collagen triple helix repeat (20 copies) [Chlamydia sp. 'Rubis'] 5e-12	uncharacterized
jgi|Capca1|195964|fgenesh1_pg.C_scaffold_858000009	gi|443685438|gb|ELT89055.1| 443685438 hypothetical protein CAPTEDRAFT_195964, partial [Capitella teleta] 0.0	gi|307192220|gb|EFN75522.1| 307192220 Sortilin-related receptor [Harpegnathos saltator] 1e-52	uncharacterized
jgi|Capca1|196485|fgenesh1_pg.C_scaffold_153000007	gi|443726107|gb|ELU13400.1| 443726107 hypothetical protein CAPTEDRAFT_196485 [Capitella teleta] 3e-102		uncharacterized
jgi|Capca1|19949|estExt_fgenesh1_pm.C_5770001	gi|443693285|gb|ELT94695.1| 443693285 hypothetical protein CAPTEDRAFT_19949 [Capitella teleta] 8e-126		uncharacterized
jgi|Capca1|199621|fgenesh1_pg.C_scaffold_34000018	gi|443706735|gb|ELU02649.1| 443706735 hypothetical protein CAPTEDRAFT_199621 [Capitella teleta] 2e-112		uncharacterized
jgi|Capca1|200264|fgenesh1_pg.C_scaffold_19000072	gi|443721531|gb|ELU10822.1| 443721531 hypothetical protein CAPTEDRAFT_200264 [Capitella teleta] 0.0	gi|37543675|gb|AAM21933.1| 37543675 type IV collagen [Bombyx mori] 4e-140	collagen-like
jgi|Capca1|200798|fgenesh1_pg.C_scaffold_194000007	gi|443720980|gb|ELU10485.1| hypothetical protein CAPTEDRAFT_200798 [Capitella teleta] 0.0		uncharacterized
jgi|Capca1|201069|fgenesh1_pg.C_scaffold_1251000001	gi|443730298|gb|ELU15864.1| 443730298 hypothetical protein CAPTEDRAFT_201069 [Capitella teleta] 0.0	gi|576499640|dbj|GAE85915.1| 576499640 alpha-glucosidase [Bacteroides reticulotermitis JCM 10512] 1e-46	likely false
jgi|Capca1|204734|fgenesh1_pg.C_scaffold_17000049	gi|443723969|gb|ELU12187.1| hypothetical protein CAPTEDRAFT_204734 [Capitella teleta] 1E-60		uncharacterized
jgi|Capca1|208290|fgenesh1_pg.C_scaffold_2163000001	gi|443718538|gb|ELU09109.1| 443718538 hypothetical protein CAPTEDRAFT_208290 [Capitella teleta] 2e-112		uncharacterized
jgi|Capca1|209897|fgenesh1_pg.C_scaffold_238000036	gi|443716347|gb|ELU07923.1| 443716347 hypothetical protein CAPTEDRAFT_209897, partial [Capitella teleta] 9e-180		uncharacterized
jgi|Capca1|210191|fgenesh1_pg.C_scaffold_47000074	gi|443697254|gb|ELT97789.1| 443697254 hypothetical protein CAPTEDRAFT_210191, partial [Capitella teleta] 2e-141	gi|405978684|gb|EKC43054.1| 405978684 Collagen alpha-1(IV) chain [Crassostrea gigas] 2e-33	collagen-like
jgi|Capca1|210737|fgenesh1_pg.C_scaffold_3761000001	gi|443703962|gb|ELU01258.1| 443703962 hypothetical protein CAPTEDRAFT_210737 [Capitella teleta] 8e-147		uncharacterized
jgi|Capca1|213668|fgenesh1_pg.C_scaffold_1554000001	gi|443725824|gb|ELU13247.1| 443725824 hypothetical protein CAPTEDRAFT_213668 [Capitella teleta] 2e-79		uncharacterized
jgi|Capca1|215151|fgenesh1_pg.C_scaffold_192000007	gi|443721224|gb|ELU10617.1| 443721224 hypothetical protein CAPTEDRAFT_215151 [Capitella teleta] 0.0		uncharacterized
jgi|Capca1|216953|fgenesh1_pg.C_scaffold_91000016	gi|443684156|gb|ELT88165.1| 443684156 hypothetical protein CAPTEDRAFT_216953 [Capitella teleta] 8e-129		uncharacterized
jgi|Capca1|218202|fgenesh1_pg.C_scaffold_1956000001	gi|443720819|gb|ELU10404.1| hypothetical protein CAPTEDRAFT_218202 [Capitella teleta] 3e-77		uncharacterized
jgi|Capca1|218238|fgenesh1_pg.C_scaffold_151000009	gi|443726362|gb|ELU13542.1| 443726362 hypothetical protein CAPTEDRAFT_218238 [Capitella teleta] 1e-115	gi|545016195|ref|WP_021402279.1| 545016195 collagen triple helix repeat family protein, partial [Peptoclostridium difficile] 6e-12	uncharacterized
jgi|Capca1|218409|fgenesh1_pg.C_scaffold_10000004	gi|443734835|gb|ELU18691.1| 443734835 hypothetical protein CAPTEDRAFT_218409 [Capitella teleta] 5e-137		uncharacterized
jgi|Capca1|219501|estExt_fgenesh1_pg.C_20096	gi|443720357|gb|ELU10155.1| 443720357 hypothetical protein CAPTEDRAFT_219501 [Capitella teleta] 0.0		uncharacterized
jgi|Capca1|219587|estExt_fgenesh1_pg.C_310065	gi|443709467|gb|ELU04139.1| 443709467 hypothetical protein CAPTEDRAFT_219587 [Capitella teleta] 1e-119		uncharacterized
jgi|Capca1|219796|estExt_fgenesh1_pg.C_9620005	gi|443683039|gb|ELT87422.1| 443683039 hypothetical protein CAPTEDRAFT_219796 [Capitella teleta] 0.0		uncharacterized
jgi|Capca1|220479|estExt_fgenesh1_pg.C_3410024	gi|443706632|gb|ELU02588.1| 443706632 hypothetical protein CAPTEDRAFT_220479 [Capitella teleta] 0.0		uncharacterized
jgi|Capca1|221151|estExt_fgenesh1_pg.C_3860018	gi|443703209|gb|ELU00885.1| 443703209 hypothetical protein CAPTEDRAFT_221151 [Capitella teleta] 0.0	gi|118601050|ref|NP_001073014.1| 118601050 colmedin [Strongylocentrotus purpuratus] 2e-60	ECM related
jgi|Capca1|221304|estExt_fgenesh1_pg.C_2860006	gi|443711668|gb|ELU05333.1| 443711668 hypothetical protein CAPTEDRAFT_221304 [Capitella teleta] 9e-137		uncharacterized
jgi|Capca1|221378|estExt_fgenesh1_pg.C_7190004	gi|443689020|gb|ELT91533.1| 443689020 hypothetical protein CAPTEDRAFT_221378 [Capitella teleta] 0.0	gi|677446699|gb|KFQ40392.1| 677446699 Acetylcholinesterase collagenic tail peptide [Mesitornis unicolor] 7e-37	collagen-like
jgi|Capca1|221613|estExt_fgenesh1_pg.C_180087	gi|443722734|gb|ELU11494.1| 443722734 hypothetical protein CAPTEDRAFT_221613 [Capitella teleta] 2e-147		uncharacterized
jgi|Capca1|221655|estExt_fgenesh1_pg.C_1930039	gi|443721138|gb|ELU10586.1| 443721138 hypothetical protein CAPTEDRAFT_221655 [Capitella teleta] 3e-131		uncharacterized
jgi|Capca1|222901|estExt_fgenesh1_pg.C_6240008	gi|443691688|gb|ELT93470.1| 443691688 hypothetical protein CAPTEDRAFT_222901, partial [Capitella teleta] 0.0	gi|544963709|ref|WP_021368082.1| 544963709 collagen triple helix repeat family protein, partial [Peptoclostridium difficile] 1e-79	collagen-like
jgi|Capca1|223786|estExt_fgenesh1_pg.C_144820001	gi|443727370|gb|ELU14165.1| 443727370 hypothetical protein CAPTEDRAFT_223786 [Capitella teleta] 2e-147		uncharacterized
jgi|Capca1|223880|estExt_fgenesh1_pg.C_3210028	gi|443708428|gb|ELU03544.1| 443708428 hypothetical protein CAPTEDRAFT_223880 [Capitella teleta] 1e-78		uncharacterized
jgi|Capca1|223881|estExt_fgenesh1_pg.C_3210029	gi|443708429|gb|ELU03545.1| 443708429 hypothetical protein CAPTEDRAFT_223881 [Capitella teleta] 1e-148		uncharacterized
jgi|Capca1|223978|estExt_fgenesh1_pg.C_7430004	gi|443688417|gb|ELT91113.1| hypothetical protein CAPTEDRAFT_223978 [Capitella teleta] 0.0		uncharacterized
jgi|Capca1|223995|estExt_fgenesh1_pg.C_640044	gi|443691286|gb|ELT93195.1| 443691286 hypothetical protein CAPTEDRAFT_223995 [Capitella teleta] 0.0	gi|487920914|ref|WP_001994380.1| 487920914 BclA protein [Bacillus cereus] 8e-11	uncharacterized
jgi|Capca1|224702|estExt_fgenesh1_pg.C_25040002	gi|443714975|gb|ELU07148.1| 443714975 hypothetical protein CAPTEDRAFT_224702 [Capitella teleta] 0.0		uncharacterized
jgi|Capca1|224843|estExt_fgenesh1_pg.C_2660026	gi|443713500|gb|ELU06328.1| 443713500 hypothetical protein CAPTEDRAFT_224843, partial [Capitella teleta] 2e-83		uncharacterized
jgi|Capca1|225134|estExt_fgenesh1_pg.C_500044	gi|443696025|gb|ELT96806.1| 443696025 hypothetical protein CAPTEDRAFT_225134 [Capitella teleta] 1e-144		uncharacterized
jgi|Capca1|225634|estExt_fgenesh1_pg.C_10410002	gi|443733967|gb|ELU18125.1| hypothetical protein CAPTEDRAFT_225634 [Capitella teleta] 0.0	gi|307173003|gb|EFN64145.1| DnaJ-like protein subfamily C member 16 [Camponotus floridanus] 5e-147	likely false
jgi|Capca1|225742|estExt_fgenesh1_pg.C_1100023	gi|443732846|gb|ELU17410.1| 443732846 hypothetical protein CAPTEDRAFT_225742 [Capitella teleta] 0.0	gi|494146608|ref|WP_007086354.1| 494146608 spore coat assembly protein SafA [Bacillus bataviensis] 4e-21	uncharacterized
jgi|Capca1|226069|estExt_fgenesh1_pg.C_15320002	gi|443726084|gb|ELU13388.1| 443726084 hypothetical protein CAPTEDRAFT_226069, partial [Capitella teleta] 8e-148		uncharacterized
jgi|Capca1|226368|estExt_fgenesh1_pg.C_6330020	gi|443691430|gb|ELT93288.1| 443691430 hypothetical protein CAPTEDRAFT_226368, partial [Capitella teleta] 2e-110		uncharacterized
jgi|Capca1|226709|estExt_fgenesh1_pg.C_470072	gi|443697253|gb|ELT97788.1| 443697253 hypothetical protein CAPTEDRAFT_226709 [Capitella teleta] 0.0	gi|268322308|emb|CBH32885.1| 268322308 alpha 1 type IV collagen [Haliotis tuberculata] 0.0	collagen-like
jgi|Capca1|227151|estExt_fgenesh1_pg.C_5520001	gi|443694105|gb|ELT95318.1| 443694105 hypothetical protein CAPTEDRAFT_227151, partial [Capitella teleta] 0.0		uncharacterized
jgi|Capca1|227363|estExt_fgenesh1_pg.C_6110016	gi|443692075|gb|ELT93756.1| 443692075 hypothetical protein CAPTEDRAFT_227363 [Capitella teleta] 0.0	gi|405960149|gb|EKC26094.1| 405960149 Blastula protease 10 [Crassostrea gigas] 4e-66	likely false
jgi|Capca1|227455|estExt_fgenesh1_pg.C_2090025	gi|443719341|gb|ELU09566.1| 443719341 hypothetical protein CAPTEDRAFT_227455 [Capitella teleta] 0.0	gi|544994013|ref|WP_021389577.1| 544994013 pentapeptide repeats family protein [Peptoclostridium difficile] 1e-15	uncharacterized
jgi|Capca1|227631|estExt_fgenesh1_pg.C_1020025	gi|443734391|gb|ELU18393.1| 443734391 hypothetical protein CAPTEDRAFT_227631 [Capitella teleta] 0.0	gi|183980002|ref|NP_001103810.2| 183980002 collagen, type IV [Bombyx mori] 2e-123	collagen-like
jgi|Capca1|228050|estExt_fgenesh1_pg.C_660029	gi|443690727|gb|ELT92787.1| 443690727 hypothetical protein CAPTEDRAFT_228050 [Capitella teleta] 0.0		uncharacterized

## Sheet: Gallus gallus
Gallus gallus predicted silk-like proteins
Seq ID	Top BLASTP hit	Top descriptive BLASTP hit	Category	Notes		Tally
ENSGALP00000001872	gi|513227180|ref|XP_004948868.1| PREDICTED: ankyrin repeat domain-containing protein 24 isoform X17 [Gallus gallus] 0.0	gi|465951222|gb|EMP24241.1| Ankyrin repeat domain-containing protein 24 [Chelonia mydas] 0.0	uncharacterized			Uncharacterized	5
ENSGALP00000003607	gi|363742359|ref|XP_425780.3| 363742359 PREDICTED: collagen alpha-2(VIII) chain [Gallus gallus] 0.0	gi|465977942|gb|EMP34887.1| 465977942 Collagen alpha-2(VIII) chain [Chelonia mydas] 0.0	collagen-like			Known biological material	4
ENSGALP00000004912	gi|513199311|ref|XP_001234730.3| 513199311 PREDICTED: collagen alpha-3(IV) chain [Gallus gallus] 0.0	gi|677540118|gb|KFR01684.1| 677540118 Collagen alpha-3(IV) chain, partial [Nipponia nippon] 0.0	collagen-like			Likely biological material	0
ENSGALP00000006240	gi|45382993|ref|NP_990865.1| 45382993 collagen alpha-3(VI) chain precursor [Gallus gallus] 0.0		collagen-like			Collagen-like	27
ENSGALP00000006909	gi|45383788|ref|NP_989495.1| 45383788 collagen, type XVIII, alpha 1 precursor [Gallus gallus] 0.0		collagen-like			Known false	4
ENSGALP00000007596	gi|118101238|ref|XP_417654.2| 118101238 PREDICTED: complement C1q subcomponent subunit A isoform X2 [Gallus gallus] 1e-175	gi|677472163|gb|KFQ61577.1| 677472163 Complement C1q subcomponent subunit A, partial [Pelecanus crispus] 1e-124	likely false			Likely false	7
ENSGALP00000007597	gi|118101234|ref|XP_425756.2| 118101234 PREDICTED: complement C1q subcomponent subunit B isoform X3 [Gallus gallus] 1e-141	gi|466003434|gb|EMP42094.1| 466003434 Complement C1q subcomponent subunit B [Chelonia mydas] 5e-105	likely false			ECM related	1
ENSGALP00000007857	gi|110082727|ref|NP_001006351.2| 110082727 SCO-spondin precursor [Gallus gallus] 0.0		known biological material				48
ENSGALP00000008307	gi|363736838|ref|XP_422303.3| 363736838 PREDICTED: collagen alpha-1(XI) chain isoformX3 [Gallus gallus] 0.0		collagen-like
ENSGALP00000008899	gi|46195854|ref|NP_996874.1| 46195854 adiponectin precursor [Gallus gallus] 2e-179		known false
ENSGALP00000009015	gi|45384282|ref|NP_990636.1| 45384282 collagen alpha-3(IX) chain precursor [Gallus gallus] 0.0		collagen-like
ENSGALP00000009298	gi|52138687|ref|NP_001004392.1| 52138687 collagen alpha-1(XX) chain precursor [Gallus gallus] 0.0		collagen-like
ENSGALP00000009317	gi|542153500|ref|XP_005485621.1| 542153500 PREDICTED: collagen alpha-1(VII) chain-like [Zonotrichia albicollis] 0.0	gi|465980526|gb|EMP35630.1| 465980526 Collagen alpha-1(VII) chain [Chelonia mydas] 0.0	collagen-like
ENSGALP00000009873	gi|45384382|ref|NP_990679.1| 45384382 collagen alpha-2(VI) chain precursor [Gallus gallus] 0.0		collagen-like
ENSGALP00000010906	gi|363742469|ref|XP_001232467.2| 363742469 PREDICTED: complement C1q tumor necrosis factor-related protein 5 isoform X1 [Gallus gallus] 2e-180		known false
ENSGALP00000011096	gi|513197368|ref|XP_422363.4| 513197368 PREDICTED: collagen alpha-1(XXIV) chain [Gallus gallus] 0.0	gi|483509798|gb|EOA99321.1| 483509798 Collagen alpha-1(XXIV) chain, partial [Anas platyrhynchos] 0.0	collagen-like
ENSGALP00000013432	gi|513181277|ref|XP_420322.4| 513181277 PREDICTED: collagen alpha-6(IV) chain isoform X3 [Gallus gallus] 0.0	gi|677390784|gb|KFQ10111.1| 677390784 Collagen alpha-6(IV) chain, partial [Leptosomus discolor] 0.0	collagen-like
ENSGALP00000014021	gi|513187448|ref|XP_004941681.1| 513187448 PREDICTED: ALK tyrosine kinase receptor isoform X4 [Gallus gallus] 0.0	gi|449274651|gb|EMC83729.1| 449274651 ALK tyrosine kinase receptor, partial [Columba livia] 0.0	none	*likely to be transmembrane
ENSGALP00000014886	gi|513211863|ref|XP_004945803.1| 513211863 PREDICTED: ficolin-2 isoform X12 [Gallus gallus] 0.0	gi|679192622|gb|KFW82730.1| 679192622 Ficolin-1, partial [Manacus vitellinus] 0.0	known false
ENSGALP00000015687	gi|206597434|ref|NP_001073182.2| 206597434 collagen alpha-2(I) chain precursor [Gallus gallus] 0.0		collagen-like
ENSGALP00000017302	i|513168772|ref|XP_418677.3| 513168772 PREDICTED: collagen alpha-1(XXVIII) chain [Gallus gallus] 0.0	gi|676813312|gb|KFP09700.1| 676813312 Collagen alpha-1(XXVIII) chain, partial [Egretta garzetta] 0.0	collagen-like
ENSGALP00000017321	gi|694839430|ref|XP_009460358.1| 694839430 PREDICTED: collagen alpha-1(XXVIII) chain-like [Nipponia nippon] 0.0	gi|449275401|gb|EMC84273.1| 449275401 Collagen alpha-1(XXVIII) chain, partial [Columba livia] 0.0	collagen-like
ENSGALP00000017755	gi|342165190|sp|F1NSM7.1|OC116_CHICK 342165190 RecName: Full=Ovocleidin-116 {ECO:0000312|EMBL:AAF00982.3}; Short=OC-116 {ECO:0000303|PubMed:20665709}; Flags: Precursor [Gallus gallus] 0.0		known biological material
ENSGALP00000023383	gi|50747192|ref|XP_420778.1| 50747192 PREDICTED: complement C1q tumor necrosis factor-related protein 7 isoformX2 [Gallus gallus] 0.0	gi|676731451|gb|KFO94154.1| 676731451 Complement C1q tumor necrosis factor-related protein 7 [Buceros rhinoceros silvestris] 0.0	known false
ENSGALP00000023620	gi|363744700|ref|XP_424715.3| 363744700 PREDICTED: fibrillin-2 isoform X2 [Gallus gallus] 0.0	gi|679129833|gb|KFW60941.1| 679129833 Fibrillin-2, partial [Pygoscelis adeliae] 0.0	known biological material
ENSGALP00000024087	gi|513177538|ref|XP_004940347.1| 513177538 PREDICTED: collagen alpha-1(X) chain isoform X2 [Gallus gallus] 0.0	gi|115326|sp|P08125.4|COAA1_CHICK 115326 RecName: Full=Collagen alpha-1(X) chain; Flags: Precursor [Gallus gallus] 0.0	collagen-like
ENSGALP00000024565	gi|513161799|ref|XP_004938297.1| 513161799 PREDICTED: collagen alpha-1(VIII) chain isoform X5 [Gallus gallus] 0.0	gi|642945623|ref|NP_001280063.1| 642945623 collagen alpha-1(VIII) chain precursor [Gallus gallus] 0.0	collagen-like
ENSGALP00000025593	gi|45384318|ref|NP_990352.1| 45384318 collagen alpha-1(XII) chain precursor [Gallus gallus] 0.0	gi|675309905|gb|KFM05167.1| 675309905 Collagen alpha-1(XII) chain, partial [Aptenodytes forsteri] 0.0	collagen-like
ENSGALP00000026061	gi|212720733|ref|NP_001132911.1| 212720733 collagen, type XXII, alpha 1 precursor [Gallus gallus] 0.0		collagen-like
ENSGALP00000026223	gi|363732236|ref|XP_419902.3| 363732236 PREDICTED: collagen alpha-1(XXI) chain isoform X2 [Gallus gallus] 0.0	gi|678114919|gb|KFU90855.1| 678114919 Collagen alpha-1(XXI) chain [Chaetura pelagica] 0.0	collagen-like
ENSGALP00000026419	gi|288875|emb|CAA50063.1| 288875 collagen XIV [Gallus gallus] 0.0		collagen-like
ENSGALP00000026422	gi|45384490|ref|NP_990665.1| 45384490 collagen alpha-1(XIV) chain precursor [Gallus gallus] 0.0		collagen-like
ENSGALP00000027146	gi|240848597|ref|NP_001155871.1| 240848597 collagen alpha-1(IV) chain precursor [Gallus gallus] 0.0		collagen-like
ENSGALP00000027157	gi|240849597|ref|NP_001155862.1| 240849597 collagen, type IV, alpha 2 precursor [Gallus gallus] 0.0		collagen-like
ENSGALP00000027601	gi|363729318|ref|XP_001234806.2| 363729318 PREDICTED: complement C1q and tumor necrosis factor-related protein 9A isoform X1 [Gallus gallus] 0.0	gi|677485867|gb|KFQ75272.1| 677485867 Complement C1q and tumor necrosis factor-related protein 9A, partial [Phoenicopterus ruber ruber] 0.0	likely false
ENSGALP00000033070	gi|513219041|ref|XP_425718.4| PREDICTED: BPI fold-containing family B member 4, partial [Gallus gallus] 0.0	gi|683474516|gb|KFZ68725.1| BPI fold-containing family B member 4, partial [Podiceps cristatus]0.0	uncharacterized
ENSGALP00000033072	gi|513218555|ref|XP_004947239.1| 513218555 PREDICTED: BPI fold-containing family B member 6 isoform X4 [Gallus gallus] 0.0	gi|483523113|gb|EOB07583.1| 483523113 Long palate, lung and nasal epithelium carcinoma-associated protein 4, partial [Anas platyrhynchos] 9e-171	uncharacterized
ENSGALP00000033262	gi|513196801|ref|XP_422235.4| 513196801 PREDICTED: myocilin [Gallus gallus] 0.0	gi|678115513|gb|KFU91298.1| 678115513 Myocilin, partial [Chaetura pelagica] 0.0	uncharacterized
ENSGALP00000036264	gi|155030214|ref|NP_001094381.1| 155030214 collagen alpha-1(IX) chain precursor [Gallus gallus] 0.0		collagen-like
ENSGALP00000037374	gi|118098830|ref|XP_415299.2| 118098830 PREDICTED: RING finger protein 215 isoform X4 [Gallus gallus] 0.0	gi|677532720|gb|KFQ95155.1| 677532720 RING finger protein 215, partial [Nipponia nippon] 6e-145	none	*likely to be transmembrane
ENSGALP00000038878	gi|49225581|ref|NP_990438.1| 49225581 collagen alpha-1(VI) chain precursor [Gallus gallus] 0.0		collagen-like
ENSGALP00000041394	gi|363743343|ref|XP_428543.3| 363743343 PREDICTED: C1q-related factor isoform X1 [Gallus gallus] 2e-173	gi|313760697|ref|NP_001186529.1| 313760697 complement component 1, q subcomponent-like 1 precursor [Xenopus (Silurana) tropicalis] 5e-115	likely false
ENSGALP00000042407	gi|483521403|gb|EOB06484.1| 483521403 Collectin-11, partial [Anas platyrhynchos] 0.0		likely false
ENSGALP00000042507	gi|430768620|ref|NP_001258917.1| 430768620 collagen alpha-2(IX) chain precursor [Gallus gallus] 0.0		collagen-like
ENSGALP00000042580	gi|363737416|ref|XP_426716.3| 363737416 PREDICTED: otolin-1 [Gallus gallus] 0.0	gi|449277299|gb|EMC85534.1| 449277299 Otolin-1, partial [Columba livia] 0.0	known biological material
ENSGALP00000042596	gi|45384382|ref|NP_990679.1| 45384382 collagen alpha-2(VI) chain precursor [Gallus gallus] 0.0		collagen-like
ENSGALP00000042720	gi|513228815|ref|XP_004937232.1| 513228815 PREDICTED: complement C1q tumor necrosis factor-related protein 3 isoform X3 [Gallus gallus] 0.0	gi|676830084|gb|KFP23011.1| 676830084 Complement C1q tumor necrosis factor-related protein 3 [Egretta garzetta] 5e-180	likely false
ENSGALP00000042822	gi|363744614|ref|XP_413966.3| PREDICTED: chondroitin sulfate synthase 3 [Gallus gallus] 0.0	gi|300798440|ref|NP_001179581.1| chondroitin sulfate synthase 3 [Bos taurus] 0.0	none	*likely to be transmembrane
ENSGALP00000042974	gi|514796139|ref|XP_005031309.1| 514796139 PREDICTED: uncharacterized threonine-rich GPI-anchored glycoprotein PJ4664.02-like [Anas platyrhynchos] 3e-19		uncharacterized
ENSGALP00000043025	gi|478733004|ref|NP_001264631.1| 478733004 complement C1q tumor necrosis factor-related protein 2 precursor [Gallus gallus] 0.0		likely false
ENSGALP00000043048	gi|513218643|ref|XP_001235196.3| 513218643 PREDICTED: uncharacterized gene 48 protein-like [Gallus gallus] 0.0	gi|446636473|ref|WP_000713819.1| 446636473 type VII secretion protein [Bacillus cereus] 4e-17	uncharacterized
ENSGALP00000043340	gi|513228744|ref|XP_004937219.1| 513228744 PREDICTED: collagen and calcium-binding EGF domain-containing protein 1 isoform X2 [Gallus gallus] 0.0	gi|676594060|gb|KFO80563.1| 676594060 Collagen and calcium-binding EGF domain-containing protein 1, partial [Cuculus canorus] 0.0	ECM related

## Sheet: Haliotis asinina
Haliotis asinina predicted silk-like proteins
Seq ID	Top BLASTP hit	Top descriptive BLASTP hit	Category	Notes		Tally
hasinina-CL10Contig2	>gi|308191431|sp|P86732.1|GAAP_HALAI RecName: Full=Glycine, alanine and asparagine-rich protein; Flags: Precursor		uncharacterized			Uncharacterized	2
hasininaP0020O08_F.ab1	no similarity		uncharacterized			Known biological material	0
						Likely biological material	0
						Collagen-like	0
						Known false	0
						Likely false	0
						ECM related	0
							0

## Sheet: Homo sapiens
Homo sapiens predicted silk-like proteins
Seq ID	Top BLASTP hit	Top descriptive BLASTP hit	Category	Notes		Tally
uc001bbd.2	gi|210147457|ref|NP_001129737.1| intermediate filament family orphan 2 [Homo sapiens] 0.0		uncharacterized			Uncharacterized	13
uc001bfy.3	gi|54697050|gb|AAV38897.1| 54697050 complement component 1, q subcomponent, alpha polypeptide [synthetic construct] 7e-175	gi|7705753|ref|NP_057075.1| 7705753 complement C1q subcomponent subunit A precursor [Homo sapiens] 7e-175	known false			Known biological material	4
uc001bga.4	gi|56786155|ref|NP_758957.2| 56786155 complement C1q subcomponent subunit C precursor [Homo sapiens] 1e-172		known false			Likely biological material	2
uc001bgc.4	gi|56786155|ref|NP_758957.2| 56786155 complement C1q subcomponent subunit C precursor [Homo sapiens] 1e-172		variant			Collagen-like	38
uc001bgd.3	gi|54696032|gb|AAV38388.1| 54696032 complement component 1, q subcomponent, beta polypeptide [synthetic construct] 0.0	gi|87298828|ref|NP_000482.3| 87298828 complement C1q subcomponent subunit B precursor [Homo sapiens] 0.0	known false			Known false	9
uc001btk.1	gi|100913220|ref|NP_001847.3| 100913220 collagen alpha-1(XVI) chain precursor [Homo sapiens] 0.0		collagen-like			Likely false	7
uc001btl.4	gi|397515898|ref|XP_003828178.1| 397515898 PREDICTED: LOW QUALITY PROTEIN: collagen alpha-1(XVI) chain [Pan paniscus] 0.0		variant			ECM related	3
uc001bzv.2	gi|530361817|ref|XP_005270534.1| 530361817 PREDICTED: collagen alpha-2(VIII) chain isoform X1 [Homo sapiens] 0.0	gi|32964830|ref|NP_005193.1| 32964830 collagen alpha-2(VIII) chain isoform 1 precursor [Homo sapiens] 0.0	collagen-like			Variant	91
uc001cfh.1	gi|11386161|ref|NP_001843.1| 11386161 collagen alpha-2(IX) chain precursor [Homo sapiens] 0.0		collagen-like				167
uc001dlj.3	gi|115392133|ref|NP_690850.2| 115392133 collagen alpha-1(XXIV) chain precursor [Homo sapiens] 0.0		collagen-like
uc001ioj.1	gi|58801559|ref|NP_001010908.1| complement C1q-like protein 3 precursor [Homo sapiens] 0.0		likely false
uc001jjt.3	gi|4557739|ref|NP_000233.1| 4557739 mannose-binding protein C precursor [Homo sapiens] 4e-179		known false
uc001kal.4	gi|530394299|ref|XP_005270185.1| 530394299 PREDICTED: pulmonary surfactant-associated protein A2 isoform X6 [Homo sapiens] 6e-180	gi|148886696|ref|NP_001092138.1| 148886696 pulmonary surfactant-associated protein A2 precursor [Homo sapiens] 9e-180	likely false
uc001kan.4	gi|530394299|ref|XP_005270185.1| 530394299 PREDICTED: pulmonary surfactant-associated protein A2 isoform X6 [Homo sapiens] 6e-180		variant
uc001kap.3	gi|578819724|ref|XP_006718017.1| 578819724 PREDICTED: pulmonary surfactant-associated protein A1 isoform X4 [Homo sapiens] 1e-179		variant
uc001kaq.3	gi|578819724|ref|XP_006718017.1| 578819724 PREDICTED: pulmonary surfactant-associated protein A1 isoform X4 [Homo sapiens] 1e-179		variant
uc001kar.3	gi|578819724|ref|XP_006718017.1| 578819724 PREDICTED: pulmonary surfactant-associated protein A1 isoform X4 [Homo sapiens] 1e-179		variant
uc001kbh.3	gi|119600827|gb|EAW80421.1| 119600827 surfactant, pulmonary-associated protein D, isoform CRA_c [Homo sapiens] 0.0		ECM related
uc001lnf.4	gi|61676082|ref|NP_001012526.2| 61676082 shadow of prion protein precursor [Homo sapiens] 9e-91		none	*likely to be transmembrane
uc001qzh.3	gi|119616627|gb|EAW96221.1| 119616627 proline-rich protein HaeIII subfamily 2, isoform CRA_c [Homo sapiens] 1e-74		uncharacterized
uc001qzi.4	gi|119616621|gb|EAW96215.1| 119616621 proline-rich protein HaeIII subfamily 1, isoform CRA_b [Homo sapiens] 3e-95		variant
uc001qzs.3	gi|117306167|ref|NP_006240.4| 117306167 basic salivary proline-rich protein 3 precursor [Homo sapiens] 8e-169		likely false
uc001rqu.3	gi|111118976|ref|NP_001835.3| 111118976 collagen alpha-1(II) chain isoform 1 precursor [Homo sapiens] 0.0		collagen-like
uc001rqv.3	gi|111118974|ref|NP_149162.2| 111118974 collagen alpha-1(II) chain isoform 2 precursor [Homo sapiens] 0.0		variant
uc001rtz.1	gi|56606142|ref|NP_001008224.1| 56606142 complement C1q-like protein 4 precursor [Homo sapiens] 1e-166		uncharacterized
uc001uoz.1	gi|111493926|gb|AAI10414.1| RP11-45B20.2 protein [Homo sapiens] 3e-63		variant
uc001upj.3	gi|65301115|ref|NP_848635.2| 65301115 complement C1q and tumor necrosis factor-related protein 9A precursor [Homo sapiens] 0.0		variant
uc001vqw.4	gi|148536825|ref|NP_001836.2| 148536825 collagen alpha-1(IV) chain preproprotein [Homo sapiens] 0.0		collagen-like
uc001vqx.3	gi|116256354|ref|NP_001837.2| 116256354 collagen alpha-2(IV) chain preproprotein [Homo sapiens] 0.0		collagen-like
uc002dfa.3	gi|28269693|ref|NP_071449.1| 28269693 xylosyltransferase 1 precursor [Homo sapiens] 0.0		known false
uc002ihv.3	gi|5729785|ref|NP_006679.1| 5729785 C1q-related factor precursor [Homo sapiens] 0.0		uncharacterized
uc002iqm.3	gi|110349772|ref|NP_000079.2| 110349772 collagen alpha-1(I) chain preproprotein [Homo sapiens] 0.0		collagen-like
uc002kwp.3	gi|119703744|ref|NP_001933.2| 119703744 desmoglein-1 preproprotein [Homo sapiens] 0.0		none	*likely to be transmembrane
uc002lib.3	gi|18916890|dbj|BAB85569.1| 18916890 KIAA1983 protein [Homo sapiens] 0.0	gi|39930511|ref|NP_597716.1| 39930511 collagen and calcium-binding EGF domain-containing protein 1 precursor [Homo sapiens] 0.0	ECM related
uc002mmq.1	gi|110735435|ref|NP_056534.2| 110735435 collagen alpha-3(V) chain preproprotein [Homo sapiens] 0.0		collagen-like
uc002nzm.4	gi|298566204|ref|NP_201574.3| 298566204 dermokine isoform 2 precursor [Homo sapiens] 0.0		uncharacterized
uc002nzn.4	gi|298566214|ref|NP_001177276.1| 298566214 dermokine isoform 8 precursor [Homo sapiens] 0.0		variant
uc002nzo.4	gi|298566206|ref|NP_001119528.2| 298566206 dermokine isoform 3 precursor [Homo sapiens] 0.0		variant
uc002nzz.3	gi|298566216|ref|NP_001177277.1| 298566216 dermokine isoform 9 precursor [Homo sapiens] 0.0		variant
uc002oaa.4	gi|298566210|ref|NP_001119529.2| 298566210 dermokine isoform 5 precursor [Homo sapiens] 0.0		variant
uc002oab.4	gi|298566208|ref|NP_001119530.2| 298566208 dermokine isoform 4 precursor [Homo sapiens] 0.0		variant
uc002oac.4	gi|298566218|ref|NP_001177278.1| 298566218 dermokine isoform 10 precursor [Homo sapiens] 0.0		variant
uc002oad.2	gi|260436922|ref|NP_001159506.1| 260436922 suprabasin isoform 1 precursor [Homo sapiens] 0.0		uncharacterized
uc002qkz.3	gi|223633890|ref|NP_001138648.1| 223633890 protein shisa-7 precursor [Homo sapiens] 0.0		none	*likely to be transmembrane
uc002qya.4	gi|364502949|ref|NP_001242914.1| 364502949 collectin-11 isoform f precursor [Homo sapiens] 0.0		uncharacterized
uc002rii.4	gi|5901944|ref|NP_008977.1| EMILIN-1 precursor [Homo sapiens] 0.0		likely biological material
uc002riq.3	gi|261278346|ref|NP_006560.3| 261278346 cell growth regulator with EF hand domain protein 1 isoform a precursor [Homo sapiens] 0.0		likely biological material
uc002rmy.3	gi|29029632|ref|NP_004295.2| 29029632 ALK tyrosine kinase receptor precursor [Homo sapiens] 0.0		none	*likely to be transmembrane
uc002tlo.2	gi|154937344|ref|NP_872334.2| 154937344 complement C1q-like protein 2 precursor [Homo sapiens] 0.0		uncharacterized
uc002uqj.1	gi|494319369|gb|AGL34959.1| 494319369 collagen type III alpha 1 [Homo sapiens] 0.0		collagen-like
uc002uqk.3	gi|89363017|ref|NP_000384.2| 89363017 collagen alpha-2(V) chain preproprotein [Homo sapiens] 0.0		collagen-like
uc002vom.2	gi|89142730|ref|NP_000082.2| 89142730 collagen alpha-3(IV) chain precursor [Homo sapiens] 0.0		collagen-like
uc002vwl.2	gi|55743098|ref|NP_004360.2| 55743098 collagen alpha-3(VI) chain isoform 1 precursor [Homo sapiens] 0.0		collagen-like
uc002vwo.2	gi|55743106|ref|NP_476508.2| 55743106 collagen alpha-3(VI) chain isoform 5 precursor [Homo sapiens] 0.0		variant
uc002wym.1	gi|32964823|ref|NP_872599.1| BPI fold-containing family B member 3 precursor [Homo sapiens] 0.0		uncharacterized
uc002ydm.3	gi|60654277|gb|AAX29831.1| 60654277 collagen type IX alpha 3 [synthetic construct] 0.0		collagen-like
uc002zhg.3	gi|110611233|ref|NP_569712.2| 110611233 collagen alpha-1(XVIII) chain isoform 2 precursor [Homo sapiens] 0.0		collagen-like
uc002zhi.3	gi|110611235|ref|NP_085059.2| 110611235 collagen alpha-1(XVIII) chain isoform 1 precursor [Homo sapiens] 0.0		variant
uc002zhu.1	gi|87196339|ref|NP_001839.2| 87196339 collagen alpha-1(VI) chain precursor [Homo sapiens] 0.0		collagen-like
uc002zhy.1	i|115527070|ref|NP_478055.2| 115527070 collagen alpha-2(VI) chain isoform 2C2a' precursor [Homo sapiens] 0.0		variant
uc002zhz.1	gi|115527066|ref|NP_478054.2| 115527066 collagen alpha-2(VI) chain isoform 2C2a precursor [Homo sapiens] 0.0		collagen-like
uc002zia.1	gi|115527062|ref|NP_001840.3| 115527062 collagen alpha-2(VI) chain isoform 2C2 precursor [Homo sapiens] 0.0		variant
uc003aem.4	gi|50511941|ref|NP_597712.2| 50511941 EMI domain-containing protein 1 isoform 1 precursor [Homo sapiens] 0.0		uncharacterized
uc003aen.4	gi|392730058|ref|NP_001254824.1| 392730058 EMI domain-containing protein 1 isoform 2 precursor [Homo sapiens] 0.0		variant
uc003buf.3	gi|72534728|ref|NP_001026887.1| cysteine-rich with EGF-like domain protein 1 isoform 1 precursor [Homo sapiens] 0.0		none	*likely to be transmembrane
uc003bzv.3	gi|18105018|ref|NP_536799.1| 18105018 acetylcholinesterase collagenic tail peptide isoform II precursor [Homo sapiens] 0.0		collagen-like
uc003bzx.3	gi|18105016|ref|NP_005668.2| 18105016 acetylcholinesterase collagenic tail peptide isoform I precursor [Homo sapiens] 0.0		variant
uc003ctz.2	gi|4502961|ref|NP_000085.1| 4502961 collagen alpha-1(VII) chain precursor [Homo sapiens] 0.0		collagen-like
uc003dtg.2	gi|30584331|gb|AAP36414.1| 30584331 Homo sapiens collagen, type VIII, alpha 1 [synthetic construct] 0.0	gi|17738302|ref|NP_001841.2| 17738302 collagen alpha-1(VIII) chain precursor [Homo sapiens] 0.0	collagen-like
uc003dth.2	gi|30584331|gb|AAP36414.1| 30584331 Homo sapiens collagen, type VIII, alpha 1 [synthetic construct] 0.0	gi|17738302|ref|NP_001841.2| 17738302 collagen alpha-1(VIII) chain precursor [Homo sapiens] 0.0	variant
uc003dti.1	gi|426341392|ref|XP_004036022.1| 426341392 PREDICTED: collagen alpha-1(VIII) chain isoform 4 [Gorilla gorilla gorilla] 0.0	gi|49176531|gb|AAT52220.1| 49176531 cell proliferation-inducing protein 41 [Homo sapiens] 0.0	variant
uc003fra.3	gi|4757760|ref|NP_004788.1| 4757760 adiponectin precursor [Homo sapiens] 4e-177		variant
uc003gno.3	gi|206597452|ref|NP_001128642.1| 206597452 complement C1q tumor necrosis factor-related protein 7 isoform a precursor [Homo sapiens] 0.0		uncharacterized
uc003gnp.3	gi|206597452|ref|NP_001128642.1| 206597452 complement C1q tumor necrosis factor-related protein 7 isoform a precursor [Homo sapiens] 0.0		variant
uc003hcn.3	gi|4504619|ref|NP_001544.1| insulin-like growth factor-binding protein 7 isoform 1 precursor [Homo sapiens] 0.0		likely false
uc003iod.1	gi|4503689|ref|NP_000499.1| 4503689 fibrinogen alpha chain isoform alpha-E preproprotein [Homo sapiens] 0.0		known biological material
uc003ioe.1	gi|11761629|ref|NP_068657.1| 11761629 fibrinogen alpha chain isoform alpha preproprotein [Homo sapiens] 0.0		variant
uc003jin.3	gi|13569919|ref|NP_112207.1| 13569919 complement C1q tumor necrosis factor-related protein 3 isoform a precursor [Homo sapiens] 0.0		likely false
uc003jio.3	gi|62739183|ref|NP_852100.3| 62739183 complement C1q tumor necrosis factor-related protein 3 isoform b precursor [Homo sapiens] 0.0		variant
uc003kuu.3	gi|66346695|ref|NP_001990.2| 66346695 fibrillin-2 precursor [Homo sapiens] 0.0		known biological material
uc003kuv.2	gi|194390808|dbj|BAG62163.1| 194390808 unnamed protein product [Homo sapiens] 0.0		variant
uc003nsk.1	gi|116517332|ref|NP_054789.2| 116517332 uncharacterized protein C6orf15 precursor [Homo sapiens] 0.0	gi|6539436|dbj|BAA88132.1| 6539436 STG [Homo sapiens] 0.0	ECM related
uc003nsm.2	gi|67782356|ref|NP_001255.3| 67782356 corneodesmosin precursor [Homo sapiens] 0.0		none	*likely to be transmembrane
uc003obb.3	gi|55770876|ref|NP_004548.3| 55770876 neurogenic locus notch homolog protein 4 preproprotein [Homo sapiens] 0.0		none	*likely to be transmembrane
uc003ocx.1	gi|111118970|ref|NP_542411.2| 111118970 collagen alpha-2(XI) chain isoform 1 preproprotein [Homo sapiens] 0.0		collagen-like
uc003ocy.1	gi|111118972|ref|NP_542412.2| 111118972 collagen alpha-2(XI) chain isoform 2 preproprotein [Homo sapiens] 0.0		variant
uc003ocz.1	gi|111118968|ref|NP_542410.2| 111118968 collagen alpha-2(XI) chain isoform 3 preproprotein [Homo sapiens] 0.0		variant
uc003pcs.3	gi|18780273|ref|NP_110447.2| 18780273 collagen alpha-1(XXI) chain precursor [Homo sapiens] 0.0		collagen-like
uc003pcu.1	gi|119624855|gb|EAX04450.1| 119624855 collagen, type XXI, alpha 1, isoform CRA_c [Homo sapiens] 0.0		variant
uc003pfc.1	gi|47778921|ref|NP_001849.2| 47778921 collagen alpha-1(XIX) chain precursor [Homo sapiens] 0.0		collagen-like
uc003pff.4	gi|73486664|ref|NP_511040.2| 73486664 collagen alpha-1(IX) chain isoform 2 precursor [Homo sapiens] 0.0		collagen-like
uc003pfg.4	gi|73486666|ref|NP_001842.3| 73486666 collagen alpha-1(IX) chain isoform 1 precursor [Homo sapiens] 0.0		variant
uc003phs.3	gi|93141047|ref|NP_004361.3| 93141047 collagen alpha-1(XII) chain long isoform precursor [Homo sapiens] 0.0		variant
uc003pht.3	gi|93141049|ref|NP_542376.2| 93141049 collagen alpha-1(XII) chain short isoform precursor [Homo sapiens] 0.0		variant
uc003pwm.3	gi|18105032|ref|NP_000484.2| 18105032 collagen alpha-1(X) chain precursor [Homo sapiens] 0.0		collagen-like
uc003src.1	gi|154759255|ref|NP_001032852.2| 154759255 collagen alpha-1(XXVIII) chain precursor [Homo sapiens] 0.0		collagen-like
uc003ung.1	gi|32451581|gb|AAH54498.1| 32451581 Collagen, type I, alpha 2 [Homo sapiens] 0.0		collagen-like
uc003uyo.1	gi|119570607|gb|EAW50222.1| 119570607 EMI domain containing 2, isoform CRA_b [Homo sapiens] 0.0	gi|514074416|ref|NP_001265492.1| 514074416 collagen alpha-1(XXVI) chain isoform 1 precursor [Homo sapiens] 0.0	collagen-like
uc003yoo.3	gi|256017186|ref|NP_006429.2| 256017186 collectin-10 precursor [Homo sapiens] 0.0		uncharacterized
uc003yvd.3	gi|40805823|ref|NP_690848.1| 40805823 collagen alpha-1(XXII) chain precursor [Homo sapiens] 0.0		collagen-like
uc004aox.4	gi|167466169|ref|NP_002039.2| 167466169 growth arrest-specific protein 1 precursor [Homo sapiens] 0.0		none	*likely to be transmembrane
uc004azb.2	gi|116008152|ref|NP_001846.3| 116008152 collagen alpha-1(XV) chain precursor [Homo sapiens] 0.0		collagen-like
uc004cfe.4	gi|89276751|ref|NP_000084.3| 89276751 collagen alpha-1(V) chain isoform 1 preproprotein [Homo sapiens] 0.0		collagen-like
uc004cfg.1	gi|61744445|ref|NP_004099.2| ficolin-2 isoform a precursor [Homo sapiens] 0.0		known false
uc004cfi.3	gi|8051584|ref|NP_001994.2| 8051584 ficolin-1 precursor [Homo sapiens] 0.0		known false
uc004env.4	gi|16357503|ref|NP_378667.1| 16357503 collagen alpha-6(IV) chain isoform B precursor [Homo sapiens] 0.0		collagen-like
uc004enw.4	gi|148536823|ref|NP_001838.2| 148536823 collagen alpha-6(IV) chain isoform A precursor [Homo sapiens] 0.0		variant
uc004enz.2	gi|15890086|ref|NP_203699.1| 15890086 collagen alpha-5(IV) chain isoform 2 precursor [Homo sapiens] 0.0		collagen-like
uc009wcq.3	gi|115392133|ref|NP_690850.2| 115392133 collagen alpha-1(XXIV) chain precursor [Homo sapiens] 0.0		variant
uc009xry.3	gi|257467606|ref|NP_001087239.2| 257467606 pulmonary surfactant-associated protein A1 isoform 2 precursor [Homo sapiens] 0.0		likely false
uc009zhr.3	gi|119616621|gb|EAW96215.1| 119616621 proline-rich protein HaeIII subfamily 1, isoform CRA_b [Homo sapiens] 3e-95		variant
uc010heo.3	gi|145701009|ref|NP_536800.2| 145701009 acetylcholinesterase collagenic tail peptide isoform III precursor [Homo sapiens] 0.0		variant
uc010htj.2	gi|189082691|sp|A8TX70.1|CO6A5_HUMAN 189082691 RecName: Full=Collagen alpha-5(VI) chain; AltName: Full=Collagen alpha-1(XXIX) chain; AltName: Full=von Willebrand factor A domain-containing protein 4; Flags: Precursor [Homo sapiens] 0.0		variant
uc010htk.2	gi|507116137|ref|NP_001265227.1| 507116137 collagen alpha-5(VI) chain isoform 1 precursor [Homo sapiens] 0.0		collagen-like
uc010htl.3	gi|156616290|ref|NP_001096078.1| 156616290 collagen alpha-6(VI) chain precursor [Homo sapiens] 0.0		collagen-like
uc010hyy.3	gi|4757760|ref|NP_004788.1| 4757760 adiponectin precursor [Homo sapiens] 4e-177		known false
uc010npk.3	gi|567757604|ref|NP_001274689.1| 567757604 collagen alpha-6(IV) chain isoform 5 precursor [Homo sapiens] 0.0		variant
uc010tcw.2	gi|56847616|ref|NP_001007538.1| 56847616 complement C1q and tumor necrosis factor-related protein 9B precursor [Homo sapiens] 0.0		likely false
uc010tcx.2	gi|56847616|ref|NP_001007538.1| 56847616 complement C1q and tumor necrosis factor-related protein 9B precursor [Homo sapiens] 0.0		variant
uc010ucx.1	gi|208879423|ref|NP_001129157.1| 208879423 leukocyte tyrosine kinase receptor isoform 3 precursor [Homo sapiens] 0.0		none	*likely to be transmembrane
uc010znj.1	gi|240255535|ref|NP_476507.3| 240255535 collagen alpha-3(VI) chain isoform 4 precursor [Homo sapiens] 0.0		variant
uc010zue.2	gi|223278377|ref|NP_872325.2| 223278377 BPI fold-containing family B member 4 precursor [Homo sapiens] 0.0		uncharacterized
uc011aau.2	gi|112734845|ref|NP_065933.2| 112734845 collagen alpha-1(XX) chain precursor [Homo sapiens] 0.0		collagen-like
uc011bpb.2	gi|122937273|ref|NP_001073909.1| 122937273 otolin-1 precursor [Homo sapiens] 0.0		known biological material
uc011bsa.2	gi|156231037|ref|NP_001095886.1| kininogen-1 isoform 1 precursor [Homo sapiens] 0.0		known false
uc011bxb.2	gi|206597452|ref|NP_001128642.1| 206597452 complement C1q tumor necrosis factor-related protein 7 isoform a precursor [Homo sapiens] 0.0		variant
uc011cag.2	gi|359465608|ref|NP_001240764.1| insulin-like growth factor-binding protein 7 isoform 2 precursor [Homo sapiens] 0.0		variant
uc011dxi.1	gi|578811997|ref|XP_006715286.1| 578811997 PREDICTED: collagen alpha-1(XXI) chain isoform X5 [Homo sapiens] 0.0		variant
uc011eqy.2	gi|55770876|ref|NP_004548.3| 55770876 neurogenic locus notch homolog protein 4 preproprotein [Homo sapiens] 0.0		variant
uc011fbj.2	gi|116517332|ref|NP_054789.2| 116517332 uncharacterized protein C6orf15 precursor [Homo sapiens] 0.0		variant
uc011fbm.2	gi|67782356|ref|NP_001255.3| 67782356 corneodesmosin precursor [Homo sapiens] 0.0		variant
uc011fmt.2	gi|55770876|ref|NP_004548.3| 55770876 neurogenic locus notch homolog protein 4 preproprotein [Homo sapiens] 0.0		variant
uc011fpp.1	gi|111118970|ref|NP_542411.2| 111118970 collagen alpha-2(XI) chain isoform 1 preproprotein [Homo sapiens] 0.0		variant
uc011fpq.1	gi|111118972|ref|NP_542412.2| 111118972 collagen alpha-2(XI) chain isoform 2 preproprotein [Homo sapiens] 0.0		variant
uc011fpr.1	gi|111118968|ref|NP_542410.2| 111118968 collagen alpha-2(XI) chain isoform 3 preproprotein [Homo sapiens] 0.0		variant
uc011fzv.2	gi|116517332|ref|NP_054789.2| 116517332 uncharacterized protein C6orf15 precursor [Homo sapiens] 0.0		variant
uc011fzy.2	gi|116517332|ref|NP_054789.2| 116517332 uncharacterized protein C6orf15 precursor [Homo sapiens] 0.0		variant
uc011glu.1	gi|111118970|ref|NP_542411.2| 111118970 collagen alpha-2(XI) chain isoform 1 preproprotein [Homo sapiens] 0.0		variant
uc011glv.1	gi|111118972|ref|NP_542412.2| 111118972 collagen alpha-2(XI) chain isoform 2 preproprotein [Homo sapiens] 0.0		variant
uc011glw.1	gi|111118968|ref|NP_542410.2| 111118968 collagen alpha-2(XI) chain isoform 3 preproprotein [Homo sapiens] 0.0		variant
uc011gvw.2	gi|116517332|ref|NP_054789.2| 116517332 uncharacterized protein C6orf15 precursor [Homo sapiens] 0.0		variant
uc011gvz.2	gi|67782356|ref|NP_001255.3| 67782356 corneodesmosin precursor [Homo sapiens] 0.0		variant
uc011hdx.2	gi|55770876|ref|NP_004548.3| 55770876 neurogenic locus notch homolog protein 4 preproprotein [Homo sapiens] 0.0		variant
uc011hgj.1	gi|111118970|ref|NP_542411.2| 111118970 collagen alpha-2(XI) chain isoform 1 preproprotein [Homo sapiens] 0.0		variant
uc011hgk.1	gi|111118972|ref|NP_542412.2| 111118972 collagen alpha-2(XI) chain isoform 2 preproprotein [Homo sapiens] 0.0		variant
uc011hgl.1	gi|111118968|ref|NP_542410.2| 111118968 collagen alpha-2(XI) chain isoform 3 preproprotein [Homo sapiens] 0.0		variant
uc011hoh.2	gi|116517332|ref|NP_054789.2| 116517332 uncharacterized protein C6orf15 precursor [Homo sapiens] 0.0		variant
uc011hok.2	gi|67782356|ref|NP_001255.3| 67782356 corneodesmosin precursor [Homo sapiens] 0.0		variant
uc011hzd.2	gi|55770876|ref|NP_004548.3| 55770876 neurogenic locus notch homolog protein 4 preproprotein [Homo sapiens] 0.0		variant
uc011ibq.1	gi|111118970|ref|NP_542411.2| 111118970 collagen alpha-2(XI) chain isoform 1 preproprotein [Homo sapiens] 0.0		variant
uc011ibr.1	gi|111118972|ref|NP_542412.2| 111118972 collagen alpha-2(XI) chain isoform 2 preproprotein [Homo sapiens] 0.0		variant
uc011ibs.1	gi|111118968|ref|NP_542410.2| 111118968 collagen alpha-2(XI) chain isoform 3 preproprotein [Homo sapiens] 0.0		variant
uc011ilu.2	gi|116517332|ref|NP_054789.2| 116517332 uncharacterized protein C6orf15 precursor [Homo sapiens] 0.0		variant
uc011ilx.2	gi|67782356|ref|NP_001255.3| 67782356 corneodesmosin precursor [Homo sapiens] 0.0		variant
uc011iwi.2	gi|55770876|ref|NP_004548.3| 55770876 neurogenic locus notch homolog protein 4 preproprotein [Homo sapiens] 0.0		variant
uc011izc.1	gi|111118970|ref|NP_542411.2| 111118970 collagen alpha-2(XI) chain isoform 1 preproprotein [Homo sapiens] 0.0		variant
uc011izd.1	gi|111118972|ref|NP_542412.2| 111118972 collagen alpha-2(XI) chain isoform 2 preproprotein [Homo sapiens] 0.0		variant
uc011ize.1	gi|111118968|ref|NP_542410.2| 111118968 collagen alpha-2(XI) chain isoform 3 preproprotein [Homo sapiens] 0.0		variant
uc011jrs.2	gi|55770876|ref|NP_004548.3| 55770876 neurogenic locus notch homolog protein 4 preproprotein [Homo sapiens] 0.0		variant
uc011jum.1	gi|111118970|ref|NP_542411.2| 111118970 collagen alpha-2(XI) chain isoform 1 preproprotein [Homo sapiens] 0.0		variant
uc011jun.1	gi|111118972|ref|NP_542412.2| 111118972 collagen alpha-2(XI) chain isoform 2 preproprotein [Homo sapiens] 0.0		variant
uc011juo.1	gi|111118968|ref|NP_542410.2| 111118968 collagen alpha-2(XI) chain isoform 3 preproprotein [Homo sapiens] 0.0		variant
uc011kib.1	gi|194390410|dbj|BAG61967.1| 194390410 unnamed protein product [Homo sapiens] 1e-146	gi|351695700|gb|EHA98618.1| 351695700 Collagen alpha-2(I) chain [Heterocephalus glaber] 1e-51	variant
uc011lxl.2	gi|32140760|ref|NP_116277.2| 32140760 collagen alpha-1(XXVII) chain preproprotein [Homo sapiens] 0.0		collagen-like
uc011meq.1	gi|194374479|dbj|BAG57135.1| unnamed protein product [Homo sapiens] 4E-143		uncharacterized
uc011msn.2	gi|567757602|ref|NP_001274688.1| 567757602 collagen alpha-6(IV) chain isoform 4 precursor [Homo sapiens] 0.0		variant
uc021qbh.1	gi|61676082|ref|NP_001012526.2| 61676082 shadow of prion protein precursor [Homo sapiens] 9e-91		variant
uc021qvf.1	gi|119616621|gb|EAW96215.1| 119616621 proline-rich protein HaeIII subfamily 1, isoform CRA_b [Homo sapiens] 4e-96		variant
uc021qwm.1	gi|343796599|gb|AEM63692.1| 343796599 MUC19 variant 10 [Homo sapiens] 0.0		known biological material
uc021qxa.1	gi|343796583|gb|AEM63684.1| 343796583 MUC19 variant 2 [Homo sapiens] 0.0		variant
uc021vfa.1	gi|261278346|ref|NP_006560.3| 261278346 cell growth regulator with EF hand domain protein 1 isoform a precursor [Homo sapiens] 0.0		variant
uc021zbv.1	gi|93141047|ref|NP_004361.3| 93141047 collagen alpha-1(XII) chain long isoform precursor [Homo sapiens] 0.0		collagen-like
uc021zbw.1	gi|93141049|ref|NP_542376.2| 93141049 collagen alpha-1(XII) chain short isoform precursor [Homo sapiens] 0.0		variant
uc022ccg.2	gi|15890086|ref|NP_203699.1| 15890086 collagen alpha-5(IV) chain isoform 2 precursor [Homo sapiens] 0.0		variant
uc031qgg.1	gi|604723323|ref|NP_001278243.1| 604723323 proline-rich protein HaeIII subfamily 1 isoform a precursor [Homo sapiens] 4e-104		variant
uc031rnn.1	gi|364502949|ref|NP_001242914.1| 364502949 collectin-11 isoform f precursor [Homo sapiens] 0.0		variant
uc031tfl.1	gi|495528154|ref|NP_001265003.1| 495528154 collagen alpha-1(V) chain isoform 2 preproprotein [Homo sapiens] 0.0		variant

## Sheet: Leucetta chagosensis
Leucetta chagosensis predicted silk-like proteins
Seq ID	Top BLASTP hit	Top descriptive BLASTP hit	Category	Notes		Tally
241981954	no similarity		uncharacterized			Uncharacterized	2
241981955	no similarity		uncharacterized			Known biological material	0
						Likely biological material	0
						Collagen-like	0
						Known false	0
						Likely false	0
						ECM related	0
							2

## Sheet: Nematostella vectensis
Nematostella vectensis predicted silk-like proteins
Seq ID	Top BLASTP hit	Top descriptive BLASTP hit	Category	Notes		Tally
jgi|Nemve1|1374|gw.19.3.1	gb|EDO46738.1| predicted protein [Nematostella vectensis] 714 714 100% 0.0 100% XP_001638801.1	gb|AAA27739.1| antho-RFamide type 2 [Anthopleura elegantissima] 457 457 100% 4e-156 68% Q16994.1	known false			Uncharacterized	17
jgi|Nemve1|151187|e_gw.4003.1.1	gi|156334621|ref|XP_001619493.1| hypothetical protein NEMVEDRAFT_v1g151187, partial [Nematostella vectensis] 5e-64		uncharacterized			Known biological material	3
jgi|Nemve1|196243|fgenesh1_pg.scaffold_1000174	gb|EDO49890.1| predicted protein [Nematostella vectensis] 1039 1039 99% 0.0 100% XP_001641953.1		uncharacterized			Likely biological material	2
jgi|Nemve1|197466|fgenesh1_pg.scaffold_5000272	gi|156406024|ref|XP_001641031.1| predicted protein [Nematostella vectensis] 0.0	gi|47085727|ref|NP_998132.1| protocadherin Fat 1 precursor [Danio rerio] 0.0	none	*likely to be transmembrane		Collagen-like	9
jgi|Nemve1|199302|fgenesh1_pg.scaffold_14000067	gb|EDO47353.1| predicted protein [Nematostella vectensis] 2584 2584 99% 0.0 100% XP_001639416.1	gi|308210720|dbj|BAJ22665.1| nematogalectin [Hydra vulgaris] 176 176 18% 4e-45 50%	known biological material			Known false	1
jgi|Nemve1|202689|fgenesh1_pg.scaffold_37000064	gb|EDO44548.1| predicted protein [Nematostella vectensis] 779 779 99% 0.0 100% XP_001636611.1		uncharacterized			Likely false	1
jgi|Nemve1|204742|fgenesh1_pg.scaffold_53000081	gb|EDO42953.1| predicted protein [Nematostella vectensis] 2597 2597 99% 0.0 100% XP_001635016.1	gi|7670050|dbj|BAA94972.1| type I collagen alpha 1 [Xenopus laevis] 454 641 93% 2e-132 41%	collagen-like			ECM related	1
jgi|Nemve1|205490|fgenesh1_pg.scaffold_60000013	gb|EDO42304.1| predicted protein [Nematostella vectensis] 1347 1347 99% 0.0 100% XP_001634367.1	gi|1000747|gb|AAC50215.1| Pro-a2(XI), partial [Homo sapiens] 260 794 89% 2e-70 45%	collagen-like				34
jgi|Nemve1|205652|fgenesh1_pg.scaffold_61000084	gb|EDO42241.1| predicted protein [Nematostella vectensis] 2700 2700 99% 0.0 100% XP_001634304.1	gi|38649122|gb|AAH63249.1| Collagen, type I, alpha 1 [Danio rerio] 330 1091 99% 6e-90 40%	collagen-like
jgi|Nemve1|206795|fgenesh1_pg.scaffold_73000090	gb|EDO41371.1| predicted protein [Nematostella vectensis] 2642 2642 99% 0.0 100% XP_001633434.1	gb|EAA16441.1| blood-stage membrane protein Ag-1 [Plasmodium yoelii yoelii] 105 1217 19% 4e-20 36% XP_724876.1	uncharacterized
jgi|Nemve1|207415|fgenesh1_pg.scaffold_80000038	gi|156383499|ref|XP_001632871.1| predicted protein [Nematostella vectensis] 4e-168	gi|483523658|gb|EOB07901.1| Collagen triple helix repeat-containing protein 1, partial [Anas platyrhynchos] 7e-48	collagen-like
jgi|Nemve1|208634|fgenesh1_pg.scaffold_94000057	gb|EDO39850.1| predicted protein [Nematostella vectensis] 1072 1072 99% 0.0 100% XP_001631913.1		uncharacterized
jgi|Nemve1|210881|fgenesh1_pg.scaffold_129000007	gb|EDO37952.1| predicted protein [Nematostella vectensis] 429 429 99% 5e-151 100% XP_001630015.1	gb|ADK81917.1| Collagen triple helix repeat protein [Spirochaeta smaragdinae DSM 11293] 100 168 36% 4e-21 57% YP_003804511.1	collagen-like
jgi|Nemve1|211990|fgenesh1_pg.scaffold_147000047	gb|EDO37157.1| predicted protein [Nematostella vectensis] 2440 2440 99% 0.0 100% XP_001629220.1		uncharacterized
jgi|Nemve1|214439|fgenesh1_pg.scaffold_200000021	gb|EDO35190.1| predicted protein [Nematostella vectensis] 793 793 99% 0.0 100% XP_001627290.1		uncharacterized
jgi|Nemve1|216666|fgenesh1_pg.scaffold_268000007	gi|156361865|ref|XP_001625504.1| predicted protein [Nematostella vectensis] 4e-166	gi|57524643|ref|NP_001003765.1| collagen triple helix repeat-containing protein 1 precursor [Danio rerio] 6e-45	collagen-like
jgi|Nemve1|225075|fgenesh1_pg.scaffold_7247000001	gi|156361865|ref|XP_001625504.1| predicted protein [Nematostella vectensis] 4e-117	gi|683454683|gb|KFZ50554.1| Collagen triple helix repeat-containing protein 1, partial [Podiceps cristatus] 7e-26	collagen-like
jgi|Nemve1|232014|fgsh_est.C_scaffold_14000008	gb|EDO47357.1| predicted protein [Nematostella vectensis] 527 527 99% 0.0 100% XP_001639420.1	gi|308210736|dbj|BAJ22673.1| nematogalectin-related [Aurelia aurita] 354 354 99% 9e-120 79%	likely biological material
jgi|Nemve1|232015|fgsh_est.C_scaffold_14000009	gb|EDO47280.1| predicted protein [Nematostella vectensis] 587 587 99% 0.0 100% XP_001639343.1	gi|308210722|dbj|BAJ22666.1| nematogalectin [Hydra vulgaris] 345 345 90% 1e-115 79%	known biological material
jgi|Nemve1|238353|estExt_fgenesh1_pg.C_50097	gb|EDO48897.1| predicted protein [Nematostella vectensis] 288 288 100% 1e-96 100% XP_001640960.1	gi|357197080|tpg|DAA34994.1| TPA_exp: minicollagen 5 [Nematostella vectensis] 102 102 100% 5e-24 100%	known biological material
jgi|Nemve1|238912|estExt_fgenesh1_pg.C_90169	gb|EDO48143.1| predicted protein [Nematostella vectensis] 7282 7282 99% 0.0 100% XP_001640206.1	gi|667467015|sp|B3EWZ3.1|CADN_ACRMI RecName: Full=Coadhesin {ECO:0000303|PubMed:23765379} 227 1865 83% 5e-56 28%	likely biological material
jgi|Nemve1|240414|estExt_fgenesh1_pg.C_280129	gb|EDO45594.1| predicted protein [Nematostella vectensis] 694 694 99% 0.0 100% XP_001637657.1		uncharacterized
jgi|Nemve1|240903|estExt_fgenesh1_pg.C_360100	gb|EDO44697.1| predicted protein [Nematostella vectensis] 2853 2853 99% 0.0 100% XP_001636760.1	gi|355757610|gb|EHH61135.1| Collagen alpha-6(IV) chain, partial [Macaca fascicularis] 204 1681 81% 5e-50 41%	collagen-like
jgi|Nemve1|241383|estExt_fgenesh1_pg.C_440099	gb|EDO43798.1| predicted protein [Nematostella vectensis] 4162 4162 99% 0.0 100% XP_001635861.1		uncharacterized
jgi|Nemve1|241384|estExt_fgenesh1_pg.C_440101	gb|EDO43800.1| predicted protein [Nematostella vectensis] 1371 1371 99% 0.0 100% XP_001635863.1		uncharacterized
jgi|Nemve1|241642|estExt_fgenesh1_pg.C_480095	gb|EDO43424.1| predicted protein [Nematostella vectensis] 634 634 99% 0.0 100% XP_001635487.1	gi|405973804|gb|EKC38496.1| Hemicentin-1 [Crassostrea gigas] 158 986 55% 1e-39 47%	ECM related
jgi|Nemve1|243188|estExt_fgenesh1_pg.C_810040	gb|EDO40735.1| predicted protein [Nematostella vectensis] 2140 2140 99% 0.0 100% XP_001632798.1		uncharacterized
jgi|Nemve1|243657|estExt_fgenesh1_pg.C_940026	gb|EDO39835.1| predicted protein [Nematostella vectensis] 731 731 99% 0.0 100% XP_001631898.1		uncharacterized
jgi|Nemve1|243682|estExt_fgenesh1_pg.C_950003	gb|EDO39751.1| predicted protein [Nematostella vectensis] 1088 1088 99% 0.0 100% XP_001631814.1		uncharacterized
jgi|Nemve1|245004|estExt_fgenesh1_pg.C_1410058	gb|EDO37429.1| predicted protein [Nematostella vectensis] 1530 1530 99% 0.0 100% XP_001629492.1		uncharacterized
jgi|Nemve1|246705|estExt_fgenesh1_pg.C_2350011	gb|EDO34168.1| predicted protein [Nematostella vectensis] 628 628 100% 0.0 100% XP_001626268.1	gi|268322308|emb|CBH32885.1| alpha 1 type IV collagen [Haliotis tuberculata] 174 1475 97% 2e-44 49%	collagen-like
jgi|Nemve1|247677|estExt_fgenesh1_pg.C_3350009	gi|554811619|ref|XP_005916664.1| PREDICTED: glypican-6-like [Haplochromis burtoni] 9e-111	gi|5031719|ref|NP_005699.1| glypican-6 precursor [Homo sapiens] 2e-107	likely false
jgi|Nemve1|247910|estExt_fgenesh1_pg.C_3760020	gb|EDO31669.1| predicted protein [Nematostella vectensis] 1737 1737 99% 0.0 100% XP_001623769.1	gi|108878943|gb|EAT43168.1| AAEL005351-PA, partial [Aedes aegypti] 158 306 53% 4e-37 33%	uncharacterized
jgi|Nemve1|248118|estExt_fgenesh1_pg.C_4220020	gb|EDO31185.1| predicted protein [Nematostella vectensis] 810 810 99% 0.0 100% XP_001623285.1	gi|160358329|ref|NP_001027627.1| calumenin homologue precursor [Ciona intestinalis] 109 109 57% 4e-24 31%	uncharacterized
jgi|Nemve1|25981|gw.135.77.1	gb|EDO37701.1| predicted protein [Nematostella vectensis] 231 231 100% 5e-75 100% XP_001629764.1		uncharacterized

[truncated: 4 more sheets: Pinctada maxima, Stronylocentrotus purpuratus, Tribolium castaneum, Trichoplax adhaerens]
