# Supplementary material for: The Widespread Prevalence and Functional Significance of Silk-Like Structural Proteins in Metazoan Biological Materials
Source: PLoS One. 2016 Jul 14;11(7):e0159128. doi: 10.1371/journal.pone.0159128 (PMC4944945; doi:10.1371/journal.pone.0159128)
Supplement: S2 Dataset — Calculation of overall glycine percent, overall percent disorder, and maximum glycines by window size for all sequences within the training dataset. (XLSX) [file pone.0159128.s002.xlsx]

## Sheet: trialdata_all.csv
Gene	max glycines in 10aa window	max glycines in 20aa window	max glycines in 25aa window	max glycines in 28aa window	max glycines in 30aa window	max glycines in 35aa window	max glycines in 40aa window	max glycines in 50aa window	max glycines in 60aa window	max glycines in 70aa window	max glycines in 80aa window	max glycines in 90aa window	max glycines in 100aa window	overall % disorder	overall % glycine
gi|10954048	5	10	13	14	15	18	20	25	30	35	40	45	50	91.91	39.1414
gi|10954052	6	12	15	16	18	21	23	29	34	40	45	51	56	98.88	42.5373
gi|119230	8	14	16	17	18	21	23	29	35	39	43	48	53	100	47.7419
gi|121627	10	19	22	24	25	29	33	41	49	57	64	71	79	100	70.028
gi|121628	9	17	20	22	23	27	30	38	46	52	59	67	74	100	63.7555
gi|121632	9	16	20	22	23	27	31	38	45	52	59	65	72	100	65.8371
gi|1480031	4	7	9	10	10	12	14	17	20	23	26	29	30	67.9	12.7907
gi|150416772	6	11	13	15	16	18	20	24	27	31	36	40	44	96.64	33.7417
gi|150416774	8	14	17	18	19	20	23	29	34	37	43	47	51	96.07	42.6409
gi|158517775	10	17	20	21	22	26	29	37	44	49	55	63	70	100	64.8148
gi|159145790	7	13	17	18	20	23	26	32	38	43	49	55	60	100	36.4286
gi|159145792	8	15	19	21	22	26	30	36	42	48	53	58	62	100	38.617
gi|159145794	10	15	19	21	22	25	28	35	41	48	54	60	66	100	38.961
gi|182021	6	12	13	14	14	16	18	22	23	26	28	32	35	97.53	28.8646
gi|21105299	8	16	19	21	23	26	30	37	44	47	51	55	60	100	36.2712
gi|21105301	10	15	18	20	22	25	29	36	40	43	48	52	54	100	38.1007
gi|21105303	8	14	18	20	21	25	28	35	42	48	51	55	59	100	35.9202
gi|2388676	10	15	19	21	22	25	29	35	42	48	52	55	59	100	38.7755
gi|2723362	5	8	11	11	12	14	15	18	21	25	27	30	33	75.58	13.4138
gi|2739489	8	15	18	20	22	25	28	35	41	47	53	59	64	100	61.7391
gi|2772914	8	15	18	20	22	25	29	35	42	48	54	58	62	99	36.1419
gi|320543787	9	17	21	23	24	28	31	38	44	51	58	64	72	96.91	49.8288
gi|3450883	7	12	13	14	15	15	18	22	24	26	32	34	35	98.55	27.4704
gi|4519446	5	7	10	10	10	10	11	11	11	12	12	13	13	48.11	12.2642
gi|462476	6	11	13	15	16	17	19	21	24	26	29	31	32	30.83	27.5
gi|48762934	5	8	10	11	12	13	15	18	22	25	28	32	35	86.77	28.3061
gi|5911288	5	9	11	12	12	14	16	19	22	26	27	30	33	67.5	22.409
gi|63055476	6	12	14	16	17	20	22	27	32	37	42	46	49	100	45.1429
gi|63055481	6	9	10	12	13	14	14	18	19	24	26	29	31	100	27.8947
gi|6560631	7	12	14	16	16	17	17	20	26	30	33	35	39	99.2	36.5079
gi|93102299	8	14	17	19	20	23	25	31	32	34	37	43	49	97.52	39.9381
gi|93102301	9	15	19	21	22	25	29	34	38	42	45	48	50	99.46	43.3155
gi|93102303	8	15	19	21	23	25	29	34	41	48	54	59	63	91.66	43.4524
gi|93102305	7	14	17	19	20	24	27	34	39	45	51	55	60	99.31	45.0172
gi|93102307	6	11	13	15	16	18	20	24	29	33	37	40	44	74.51	28.5714
gi|93102309	7	14	16	18	18	21	24	28	35	38	42	44	47	95.8	38.4615
gi|93102311	7	14	17	19	21	24	27	33	38	43	47	51	57	100	39.1304
gi|93359255	7	14	17	19	20	24	27	34	40	45	50	55	61	100	53.8462
gi|111125011	4	5	6	6	6	8	8	10	11	13	14	16	18	27.44	10.5413
gi|112984400	3	6	7	7	7	8	9	11	13	15	16	18	20	97.45	10.9532
gi|11559520	4	6	7	7	7	8	9	11	12	13	14	16	17	70.65	8.28678
gi|116183017	5	6	6	8	8	8	8	11	13	14	15	16	18	50.33	14.3939
gi|12060937	4	5	6	6	6	7	8	9	9	9	10	10	11	30.11	6.30441
gi|126506721	3	4	4	4	4	5	5	6	6	7	9	9	10	37.79	5.06706
gi|126697408	3	4	4	4	4	5	6	7	7	8	9	9	10	13.37	9.28571
gi|148886654	5	8	9	9	10	11	11	12	13	14	15	16	17	40.6	9.06021
gi|149286938	4	5	5	5	6	7	7	8	8	10	10	11	14	29.78	10.0592
gi|149286972	3	5	6	7	7	7	8	9	10	10	11	11	12	52.66	8.78378
gi|155382575	1	2	3	3	3	3	4	4	5	5	5	5	0	15.25	5.15464
gi|156179576	3	3	4	4	5	5	5	5	6	6	6	7	8	23.29	3.97924
gi|156187366	3	3	3	4	4	5	5	6	6	8	8	8	10	18.3	6.40394
gi|156959	3	4	6	6	6	7	7	7	7	8	8	9	9	56.53	5.6872
gi|158186678	4	6	6	6	7	8	9	10	10	11	12	14	15	46.55	9.11063
gi|167857027	3	4	6	6	6	6	7	7	7	8	9	10	10	24.27	5.37634
gi|167860164	6	8	10	10	11	12	12	13	14	14	14	17	21	98.58	12.1309
gi|1706134	1	2	3	3	3	3	4	4	4	5	6	6	7	38.95	3.50877
gi|17380316	3	4	5	5	5	5	5	5	5	5	5	0	0	12.61	5.68182
gi|1764107	4	6	7	8	8	8	8	9	11	11	11	12	13	32.54	7.97482
gi|180244	4	5	6	6	7	7	8	10	12	14	15	17	19	52.08	10.1108
gi|18028088	4	6	6	7	7	8	8	9	10	12	13	15	16	41.37	9.65795
gi|1854030	3	3	4	4	4	4	5	5	5	6	6	6	6	39.49	3.43643
gi|188011169	2	2	2	2	2	2	2	3	3	3	3	4	4	12.87	3.63636
gi|190710633	4	5	5	6	7	7	7	8	9	9	10	11	12	37.97	8.30565
gi|195224747	4	6	7	7	7	8	8	9	10	11	11	11	12	40.73	6.71463
gi|201073321	4	5	5	5	5	6	7	8	8	9	10	11	12	42.4	7.74059
gi|20259695	3	4	4	5	5	5	5	6	7	8	8	9	10	61.69	5.20095
gi|224037270	5	6	6	6	6	6	7	7	9	10	11	12	12	100	5.96065
gi|2245541	3	5	5	6	6	8	8	9	9	10	12	12	14	24.52	8.93617
gi|22535909	1	1	1	1	1	1	1	1	1	0	0	0	0	49.38	1.47059
gi|259490294	3	6	7	8	8	9	10	12	12	12	12	14	15	36.47	9.3617
gi|26000231	3	3	3	3	3	3	3	3	3	3	3	3	3	29.48	2.12766
gi|260594181	2	2	2	2	2	2	2	3	3	3	0	0	0	27.71	5.06329
gi|261866472	3	4	4	5	5	6	6	7	8	9	10	11	12	27	6.8662
gi|2654440	4	5	6	6	7	7	7	8	8	9	9	11	12	21.76	8.83978
gi|268054289	3	4	4	4	4	5	6	7	7	8	8	10	11	8.78	5.57769
gi|26892108	4	5	6	7	7	8	8	10	12	13	15	16	18	44.52	8.29694
gi|270610446	3	5	6	7	7	7	8	9	10	12	13	13	14	22.01	7.64618
gi|27357115	4	5	6	7	8	8	8	9	11	12	12	13	14	16.03	8.87949
gi|28569548	4	6	7	7	7	8	9	10	10	11	11	13	14	29.85	6.58482
gi|289803016	3	4	4	4	5	5	6	6	8	9	10	11	12	65.32	4.25287
gi|291190564	3	4	4	5	5	5	5	6	6	7	8	8	9	96.58	6.32184
gi|294841	3	5	5	6	6	8	8	8	10	11	11	12	12	21.42	6.64653
gi|29501366	2	3	3	3	3	3	4	4	5	6	6	7	7	21.2	4.92958
gi|297614300	4	5	6	6	6	7	7	8	8	10	10	11	12	33.33	6.30081
gi|297614302	4	5	6	6	6	7	7	8	8	10	11	12	13	73.03	6.83453
gi|297614304	2	4	4	4	4	4	4	4	4	4	4	4	4	60.94	2.98507
gi|297718761	3	5	5	6	6	7	7	8	9	10	11	13	14	9.868	10.4762
gi|300827237	3	3	3	4	4	5	5	5	6	7	7	7	7	40.53	5.88235
gi|30088475	3	4	5	5	5	5	5	6	7	8	8	9	10	75.7	7.53012
gi|301131536	4	7	8	9	9	9	10	11	12	14	16	17	18	48.73	9.63455
gi|30350638	4	4	5	5	5	5	5	5	6	6	6	7	7	42.81	4.42708
gi|304334	3	4	5	5	5	5	5	5	6	6	6	6	6	44.3	4.91803
gi|3047205	2	4	5	5	5	5	7	7	8	9	9	10	11	46.96	5.45906
gi|30575834	4	5	5	5	5	6	6	9	10	10	11	12	14	19	9.18635
gi|3114604	4	5	6	6	6	8	8	8	8	8	9	10	10	19.75	6.96203
gi|315507097	4	6	7	8	8	9	9	11	12	12	13	14	15	51.09	10.6509
gi|31745702	3	4	6	6	6	7	8	10	12	13	15	17	18	10.69	14.5714
gi|320090149	3	3	4	4	4	5	5	6	7	7	8	9	9	97.01	7.19424
gi|32187116	3	5	6	6	6	6	8	10	11	12	12	13	13	12.17	12.6214
gi|324073363	3	4	4	4	5	6	7	7	8	8	8	9	9	77.6	6.55738
gi|327343763	1	1	1	1	2	2	2	2	2	2	0	0	0	25.37	2.8169
gi|330250830	8	12	15	17	19	19	20	22	22	24	0	0	0	45.45	31.6456
gi|330470890	3	3	4	4	4	4	4	5	7	7	8	8	8	27.41	6.66667
gi|3328186	4	6	7	7	7	8	8	8	10	11	12	13	14	28.35	7.11111
gi|333441014	3	4	5	5	6	6	6	7	8	9	10	10	12	17.75	8.96552
gi|333827692	4	5	7	7	8	8	8	9	10	11	12	15	16	22.48	10.9034
gi|33391872	3	5	5	6	6	7	7	7	9	12	12	12	12	49.24	6.83594
gi|334306306	3	5	5	5	6	6	6	8	9	10	11	12	13	38.23	9.24855
gi|334362372	3	3	4	4	5	5	5	6	6	7	8	9	9	9.947	6.93642
gi|334690636	3	6	6	7	7	9	10	12	13	14	14	17	17	37.3	9.65517
gi|33598929	3	5	6	7	7	7	9	10	12	12	13	15	16	65.66	11.0974
gi|339785142	3	5	6	7	7	7	8	9	9	11	12	13	14	64.78	9.64467
gi|34148711	5	6	7	8	8	9	9	10	11	12	13	15	16	43.36	8.67859
gi|34808819	5	6	6	6	6	7	8	9	10	12	12	14	15	35.82	10.5042
gi|36962768	3	4	4	4	5	5	6	7	8	8	9	11	12	19.11	5.52381
gi|37048700	5	7	8	9	9	10	12	14	16	18	19	20	21	45.9	9.50276
gi|37620137	2	4	4	4	4	5	6	7	7	7	7	7	8	58.33	7.47664
gi|37727309	3	5	6	6	7	7	7	8	9	9	9	11	11	84.01	7.46269
gi|3820533	4	7	8	9	9	9	10	10	10	10	10	11	11	79.17	6.73575
gi|3834399	3	4	5	5	5	6	6	7	8	9	11	11	11	19.22	6.65381
gi|4028585	4	4	6	6	6	6	7	7	9	9	10	11	12	40.96	7.25076
gi|408360296	3	4	5	5	6	7	7	8	9	11	12	13	13	22.98	7.73994
gi|41350587	3	3	3	4	4	5	5	6	6	6	6	7	7	50.88	3.4965
gi|4505737	5	6	6	7	7	7	8	10	11	12	12	14	15	67.59	11.3122
gi|46488014	4	4	4	5	5	6	6	6	7	8	10	10	11	23.82	7.11462
gi|49618965	3	5	5	5	7	7	8	9	9	11	11	12	12	43.07	7.88644
gi|5353835	5	8	9	9	9	9	10	10	12	12	13	14	15	57.23	8.0518
gi|53830377	3	4	4	5	5	5	5	6	7	8	10	10	10	10.32	6.09244
gi|53913426	3	5	6	6	7	8	9	9	9	11	12	13	13	40.24	6.91824
gi|55741433	2	2	3	3	3	4	4	4	4	4	4	4	5	5.389	4.10959
gi|55824772	6	9	9	10	10	11	13	14	16	16	18	19	20	57.29	13.2812
gi|558493	4	6	7	7	8	8	9	10	11	12	13	16	17	39.05	9.29487
gi|5729770	4	6	6	6	7	7	9	10	11	13	14	14	15	44.58	9.22509
gi|60593030	3	4	4	5	5	5	6	6	6	7	8	9	9	56.2	6.49351
gi|6164595	5	7	9	9	9	10	11	13	15	16	16	17	18	62.1	7.59534
gi|6492289	4	7	7	8	8	9	9	11	13	14	14	15	17	39.17	9.25
gi|7670249	3	4	6	7	7	7	7	9	10	12	13	14	15	8.483	9.18775
gi|833847	4	6	7	7	7	8	9	10	11	12	13	15	16	42.45	11.33
AUC	0.976184	0.991711	0.995	0.995395	0.994342	0.995395	0.995921	0.995	0.992763	0.993158	0.991711	0.991184	0.98921	0.951184	0.995
