# Supplementary material for: The Widespread Prevalence and Functional Significance of Silk-Like Structural Proteins in Metazoan Biological Materials
Source: PLoS One. 2016 Jul 14;11(7):e0159128. doi: 10.1371/journal.pone.0159128 (PMC4944945; doi:10.1371/journal.pone.0159128)
Supplement: S3 Dataset — Interphyla (sheet 1) and intraphyla (sheet 2) similarity found in predicted silk-like sequences. (XLSX) [file pone.0159128.s003.xlsx]

## Sheet: Interphyla
Proteins with interphyla sequence similarity			*only top hit from each taxon is shown
Query			Sequences with similarity
Taxon	Protein	Query top informative hit	Taxon	Sequence	e-value	Taxon	Sequence	e-value	Taxon	Sequence	e-value	Taxon	Sequence	e-value	Taxon	Sequence	e-value	Taxon	Sequence	e-value	Taxon	Sequence	e-value
Coral	adi_v1.17649	Fibrillin-1 [Crassostrea gigas] 182 1412 42% 3e-45 56% EKC24108.1	Human	uc003kuv.2	8e-26	Chicken	ENSGALP00000023620	3e-25	Silkworm	512937156	2e-24
Siliceous sponge	Aqu1.217493	collagen type I alpha 2 [Ctenopharyngodon idella] >gb|ADO14592.1| collagen type I alpha 2 [Ctenopharyngodon idella] 350 994 98% 4e-97 42% ADK48763.1	Human	uc004cfe.4	5e-35	Chicken	ENSGALP00000015687	1e-31
Silkworm	512912209	gi|332029959|gb|EGI69784.1| 332029959 Collagen alpha-1(IV) chain [Acromyrmex echinatior] 0.0	Chicken	ENSGALP00000027146	1e-85	Human	uc001vqw.4	2e-84	Sea urchin	390170	2e-82	Nematode	K04H4.1a	3e-79	Beetle	GLEAN_13472	5e-73	Trichoplax	fgeneshTA2_pg.C_scaffold_14000129	1e-59	Polychaete	fgenesh1_pg.C_scaffold_19000072	1e-58
Silkworm	512916965	gi|307196424|gb|EFN78013.1| 307196424 Collagen alpha-1(XI) chain [Harpegnathos saltator] 0.0	Human	uc002iqm.3	2e-27	Beetle	GLEAN_02063	2e-25	Chicken	ENSGALP00000008307	1e-23
Silkworm	512934211	gi|332017813|gb|EGI58474.1| 332017813 Collagen alpha-1(XV) chain [Acromyrmex echinatior] 1e-179	Chicken	ENSGALP00000006909	9e-44	Human	uc002zhi.3	2e-41	Nematode	C36B1.1c	5e-32
Silkworm	512935237	gi|607367977|gb|EZA62101.1| 607367977 Basement membrane-specific heparan sulfate proteoglycan core protein [Cerapachys biroi] 0.0	Chicken	ENSGALP00000007857	7e-27
Silkworm	512937156	gi|307166306|gb|EFN60488.1| 307166306 Fibrillin-2 [Camponotus floridanus] 0.0	Chicken	ENSGALP00000023620	0	Human	uc003kuu.3	0	Coral	adi_v1.17649	2e-23
Polychaete	fgenesh1_pg.C_scaffold_19000072	gi|37543675|gb|AAM21933.1| 37543675 type IV collagen [Bombyx mori] 4e-140	Chicken	ENSGALP00000027157	4e-69	Nematode	F01G12.5a	1e-68	Human	uc001vqx.3	6e-67	Beetle	GLEAN_13472	5e-64	Sea urchin	390170.p	5e-60	Silkworm	XP_004927598.1	4e-57	Trichoplax	fgeneshTA2_pg.C_scaffold_14000129	6e-52
Polychaete	estExt_fgenesh1_pg.C_1020025	gi|183980002|ref|NP_001103810.2| 183980002 collagen, type IV [Bombyx mori] 2e-123	Nematode	F01G12.5b	3e-69	Chicken	ENSGALP00000027146	1e-61	Human	uc001vqw.4	4e-61	Beetle	GLEAN_13472	5e-58	Silkworm	512912209	2e-55	Sea urchin	390170.p	2e-54	Trichoplax	fgeneshTA2_pg.C_scaffold_14000129	4e-51
Polychaete	estExt_fgenesh1_pg.C_470072	gi|268322308|emb|CBH32885.1| 268322308 alpha 1 type IV collagen [Haliotis tuberculata] 0.0	Sea urchin	390170.p	4e-26	Chicken	ENSGALP00000027146	5e-26	Human	uc001vqw.4	5e-26	Nematode	K04H4.1a	8e-26	Chicken	ENSGALP00000004912	1e-23
Polychaete	estExt_fgenesh1_pg.C_3860018	gi|118601050|ref|NP_001073014.1| 118601050 colmedin [Strongylocentrotus purpuratus] 2e-60	Chicken	ENSGALP00000033262	1e-32
Polychaete	fgenesh1_pg.C_scaffold_858000009	gi|307192220|gb|EFN75522.1| 307192220 Sortilin-related receptor [Harpegnathos saltator] 1e-52	Silkworm	512935237	2e-23	Chicken	ENSGALP00000007857
Nematode	C36B1.1a	gi|339253252|ref|XP_003371849.1| 339253252 collagenase NC10 and Endostatin family protein [Trichinella spiralis] 2e-53	Human	uc002zhg.3	4e-36	Chicken	ENSGALP00000006909	4e-32	Silkworm	512934211	3e-29
Nematode	F01G12.5a	gi|584868|sp|P17140.2|CO4A2_CAEEL 584868 RecName: Full=Collagen alpha-2(IV) chain; AltName: Full=Lethal protein 2; Flags: Precursor [Caenorhabditis elegans] 0.0	Beetle	GLEAN_13472	6e-106	Chicken	ENSGALP00000013432	2e-103	Human	uc010npk.3	4e-101	Sea urchin	390170.p	1e-93	Silkworm	512912209	2e-75	Polychaete	estExt_fgenesh1_pg.C_1020025	1e-71	Trichoplax	fgeneshTA2_pg.C_scaffold_14000129	3e-65
Nematode	K04H4.1a	gi|6676|emb|CAA40299.1| 6676 alpha1(IV) collagen [Caenorhabditis elegans] 0.0	Sea urchin	390170.p	1e-91	Human	uc022ccg.2	2e-91	Chicken	ENSGALP00000027146	3e-91	Beetle	GLEAN_13472	1e-83	Silkworm	512912209	6e-78	Polychaete	fgenesh1_pg.C_scaffold_19000072	1e-63	Trichoplax	fgeneshTA2_pg.C_scaffold_14000129	5e-63
Chicken	ENSGALP00000013432	gi|677390784|gb|KFQ10111.1| 677390784 Collagen alpha-6(IV) chain, partial [Leptosomus discolor] 0.0	Human	uc004env.4	0	Nematode	F01G12.5b	3e-105	Beetle	GLEAN_13472	8e-99	Sea urchin	390170.p	8e-85	Polychaete	fgenesh1_pg.C_scaffold_19000072	2e-70	Silkworm	512912209	2e-69	Trichoplax	fgeneshTA2_pg.C_scaffold_14000129	3e-59
Chicken	ENSGALP00000006909	gi|45383788|ref|NP_989495.1| 45383788 collagen, type XVIII, alpha 1 precursor [Gallus gallus] 0.0	Human	uc002zhg.3	3e-157	Silkworm	512934211	6e-44	Nematode	C36B1.1c	6e-33
Chicken	ENSGALP00000023620	gi|363744700|ref|XP_424715.3| 363744700 PREDICTED: fibrillin-2 isoform X2 [Gallus gallus] 0.0	Human	uc003kuu.3	0	Silkworm	512937156	0	Coral	adi_v1.17649	4e-23
Chicken	ENSGALP00000004912	gi|677540118|gb|KFR01684.1| 677540118 Collagen alpha-3(IV) chain, partial [Nipponia nippon] 0.0	Human	uc002vom.2	2e-117	Sea urchin	390170.p	4e-90	Nematode	K04H4.1b	1e-89	Silkworm	512912209	1e-74	Polychaete	fgenesh1_pg.C_scaffold_19000072	5e-63	Trichoplax	fgeneshTA2_pg.C_scaffold_14000129	7e-63
Chicken	ENSGALP00000033262	gi|678115513|gb|KFU91298.1| 678115513 Myocilin, partial [Chaetura pelagica] 0.0	Polychaete	estExt_fgenesh1_pg.C_3860018	7e-33
Chicken	ENSGALP00000007857	gi|110082727|ref|NP_001006351.2| 110082727 SCO-spondin precursor [Gallus gallus] 0.0	Silkworm	512935237	3e-26
Chicken	ENSGALP00000008307	gi|363736838|ref|XP_422303.3| 363736838 PREDICTED: collagen alpha-1(XI) chain isoformX3 [Gallus gallus] 0.0	Human	uc011jum.1	0	Silkworm	512916965	8e-26
Chicken	ENSGALP00000011096	gi|483509798|gb|EOA99321.1| 483509798 Collagen alpha-1(XXIV) chain, partial [Anas platyrhynchos] 0.0	Human	uc001dlj.3	0	Anemone	fgenesh1_pg.scaffold_53000081	3e-26
Chicken	ENSGALP00000015687	gi|206597434|ref|NP_001073182.2| 206597434 collagen alpha-2(I) chain precursor [Gallus gallus] 0.0	Human	uc003ung.1	0	Anemone	fgenesh1_pg.scaffold_53000081	1e-48	Sea urchin	556873.p	3e-44	Siliceous sponge	Aqu1.217493	5e-31	Pearl oyster	Pmaxcontig6971	3e-23
Chicken	ENSGALP00000027146	gi|240848597|ref|NP_001155871.1| 240848597 collagen alpha-1(IV) chain precursor [Gallus gallus] 0.0	Human	uc001vqw.4	0	Sea urchin	390170.p	4e-105	Nematode	F01G12.5a	2e-97	Beetle	GLEAN_13472	3e-93	Silkworm	512912209	2e-86	Polychaete	fgenesh1_pg.C_scaffold_19000072	1e-67	Trichoplax	fgeneshTA2_pg.C_scaffold_14000129	7e-64
Chicken	ENSGALP00000027157	gi|240849597|ref|NP_001155862.1| 240849597 collagen, type IV, alpha 2 precursor [Gallus gallus] 0.0	Human	uc001vqx.3	0	Nematode	F01G12.5a	2e-97	Beetle	GLEAN_13472	5e-92	Sea urchin	390170.p	3e-78	Polychaete	fgenesh1_pg.C_scaffold_19000072	5e-70	Silkworm	512912209	3e-66	Trichoplax	fgeneshTA2_pg.C_scaffold_14000129	2e-57
Human	uc001rqu.3	gi|111118976|ref|NP_001835.3| 111118976 collagen alpha-1(II) chain isoform 1 precursor [Homo sapiens] 0.0	Sea urchin	556873.p	7e-48	Anemone	fgenesh1_pg.scaffold_53000081	6e-42	Chicken	ENSGALP00000015687	3e-32	Siliceous sponge	Aqu1.217493	6e-30	Silkworm	512916965	2e-25
Human	uc001vqw.4	gi|148536825|ref|NP_001836.2| 148536825 collagen alpha-1(IV) chain preproprotein [Homo sapiens] 0.0	Chicken	ENSGALP00000027146	0	Sea urchin	390170.p	5e-104	Nematode	F01G12.5a	7e-97	Silkworm	512912209	4e-85	Polychaete	fgenesh1_pg.C_scaffold_19000072	4e-66	Trichoplax	fgeneshTA2_pg.C_scaffold_14000129	4e-65
Human	uc001vqx.3	gi|116256354|ref|NP_001837.2| 116256354 collagen alpha-2(IV) chain preproprotein [Homo sapiens] 0.0	Chicken	ENSGALP00000027157	0	Nematode	F01G12.5a	6e-100	Beetle	GLEAN_13472	1e-91	Sea urchin	390170.p	4e-80	Polychaete	fgenesh1_pg.C_scaffold_19000072	3e-68	Silkworm	512912209	3e-65	Trichoplax	fgeneshTA2_pg.C_scaffold_14000129	1e-56
Human	uc002iqm.3	gi|110349772|ref|NP_000079.2| 110349772 collagen alpha-1(I) chain preproprotein [Homo sapiens] 0.0	Chicken	ENSGALP00000015687	5e-171	Anemone	fgenesh1_pg.scaffold_53000081	3e-47	Sea urchin	556873.p	8e-47	Siliceous sponge	Aqu1.217493	5e-31	Silkworm	512916965	4e-28
Human	uc002mmq.1	gi|110735435|ref|NP_056534.2| 110735435 collagen alpha-3(V) chain preproprotein [Homo sapiens] 0.0	Chicken	ENSGALP00000008307	3e-57	Siliceous sponge	Aqu1.217493	3e-29	Sea urchin	556865.p	3e-28
Human	uc002uqj.1	gi|494319369|gb|AGL34959.1| 494319369 collagen type III alpha 1 [Homo sapiens] 0.0	Chicken	ENSGALP00000015687	1e-90	Sea urchin	556865.p	2e-49	Anemone	fgenesh1_pg.scaffold_53000081	9e-48	Siliceous sponge	Aqu1.217493	1e-30	Silkworm	512916965	1e-23
Human	uc002zhg.3	gi|110611233|ref|NP_569712.2| 110611233 collagen alpha-1(XVIII) chain isoform 2 precursor [Homo sapiens] 0.0	Chicken	ENSGALP00000006909	0	Silkworm	512934211	1e-41	Nematode	C36B1.1c	2e-38
Human	uc003ocx.1	gi|111118970|ref|NP_542411.2| 111118970 collagen alpha-2(XI) chain isoform 1 preproprotein [Homo sapiens] 0.0	Chicken	ENSGALP00000008307	0	Sea urchin	556865.p	4e-27	Anemone	fgenesh1_pg.scaffold_53000081	2e-26
Human	uc011lxl.2	gi|32140760|ref|NP_116277.2| 32140760 collagen alpha-1(XXVII) chain preproprotein [Homo sapiens] 0.0	Chicken	ENSGALP00000011096	2e-81	Anemone	fgenesh1_pg.scaffold_53000081	3e-27
Human	uc004cfe.4	gi|89276751|ref|NP_000084.3| 89276751 collagen alpha-1(V) chain isoform 1 preproprotein [Homo sapiens] 0.0	Chicken	ENSGALP00000008307	0	Sea urchin	556873.p	2e-34	Siliceous sponge	Aqu1.217493	5e-34	Anemone	fgenesh1_pg.scaffold_53000081	1e-27
Human	uc004env.4	gi|16357503|ref|NP_378667.1| 16357503 collagen alpha-6(IV) chain isoform B precursor [Homo sapiens] 0.0	Chicken	ENSGALP00000013432	0	Nematode	F01G12.5a	4e-103	Beetle	GLEAN_13472	6e-96	Sea urchin	390170.p	2e-83	Silkworm	512912209	3e-70	Polychaete	fgenesh1_pg.C_scaffold_19000072	7e-69	Trichoplax	fgeneshTA2_pg.C_scaffold_14000129	1e-59
Human	uc004enz.2	gi|15890086|ref|NP_203699.1| 15890086 collagen alpha-5(IV) chain isoform 2 precursor [Homo sapiens] 0.0	Chicken	ENSGALP00000027146	5e-130	Sea urchin	390170.p	4e-108	Nematode	F01G12.5a	4e-102	Beetle	GLEAN_13472	1e-94	Silkworm	512912209	9e-87	Polychaete	fgenesh1_pg.C_scaffold_19000072	3e-66	Trichoplax	fgeneshTA2_pg.C_scaffold_14000129	5e-63
Anemone	fgenesh1_pg.scaffold_53000081	gi|7670050|dbj|BAA94972.1| type I collagen alpha 1 [Xenopus laevis] 454 641 93% 2e-132 41%	Human	uc003ung.1	5e-50	Chicken	ENSGALP00000015687	2e-49	Sea urchin	556873.p	9e-29	Siliceous sponge	Aqu1.217493	8e-26	Silkworm	512916965	2e-21
Pearl oyster	Pmaxcontig6971	gi|4519619|dbj|BAA75669.1| collagen pro alpha-chain [Haliotis discus] 705 705 97% 0.0 51%	Chicken	ENSGALP00000015687	4e-25	Anemone	fgenesh1_pg.scaffold_53000081	1e-22
Sea urchin	gnl|GNOMON|366483.p	gi|390346067|ref|XP_001198490.2| 390346067 PREDICTED: collagen alpha-1(XI) chain-like [Strongylocentrotus purpuratus] 0.0	Human	uc002mmq.1	4e-26
Sea urchin	gnl|GNOMON|390170.p	gi|47550915|ref|NP_999631.1| 47550915 3 alpha procollagen precursor [Strongylocentrotus purpuratus] 0.0	Human	uc022ccg.2	4e-102	Chicken	ENSGALP00000027146	1e-101	Nematode	K04H4.1b	3e-92	Beetle	GLEAN_13472	4e-84	Silkworm	512916965	1e-81	Trichoplax	fgeneshTA2_pg.C_scaffold_14000129	2e-61	Polychaete	fgenesh1_pg.C_scaffold_19000072	3e-61
Sea urchin	gnl|GNOMON|556865.p	gi|47551003|ref|NP_999675.1| 47551003 alpha-2 collagen [Strongylocentrotus purpuratus] 0.0	Human	uc002uqj.1	5e-49	Chicken	ENSGALP00000015687	5e-43	Anemone	fgenesh1_pg.scaffold_53000081	3e-27
Sea urchin	gnl|GNOMON|556873.p	gi|38490686|emb|CAE53096.1| 38490686 alpha-5 collagen [Paracentrotus lividus] 0.0	Human	uc002uqj.1	6e-49	Chicken	ENSGALP00000015687	5e-44	Anemone	fgenesh1_pg.scaffold_53000081	7e-28
Trichoplax	jgi|Triad1|60245|fgeneshTA2_pg.C_scaffold_14000129	gi|11875612|gb|AAG40729.1| type IV collagen alpha 1 chain precursor [Hydra vulgaris] 675 1390 98% 0.0 40%	Nematode	F01G12.5a	3e-65	Human	uc001vqw.4	2e-63	Chicken	ENSGALP00000004912	2e-63	Beetle	GLEAN_13472	1e-62	Sea urchin	390170.p	3e-62	Silkworm	512916965	4e-58	Polychaete	fgenesh1_pg.C_scaffold_19000072	7e-53
Beetle	GLEAN_13472	gi|307200815|gb|EFN80868.1| 307200815 Collagen alpha-1(IV) chain [Harpegnathos saltator] 0.0	Nematode	F01G12.5a	1e-105	Chicken	ENSGALP00000013432	2e-97	Human	uc011msn.2	3e-94	Sea urchin	390170.p	1e-84	Silkworm	512916965	5e-72	Polychaete	fgenesh1_pg.C_scaffold_19000072	3e-65	Trichoplax	fgeneshTA2_pg.C_scaffold_14000129	2e-62

## Sheet: Intraphyla
Proteins with intraphyla similarity		*only top hit from each taxon is shown
CNIDARIA
Query			Sequences with similarity
Taxon	Protein	Query top informative hit	Taxon	Sequence	e-value
Coral	adi_v1.18539	collagen triple helix repeat-containing protein 1 precursor [Danio rerio] gb|AAH79494.1| Collagen triple helix repeat containing 1a [Danio rerio] 166 320 73% 1e-44 44% NP_001003765.1	Anemone	fgenesh1_pg.scaffold_268000007	2e-43
Coral	adi_v1.19923	predicted protein [Nematostella vectensis] gb|EDO35190.1| predicted protein [Nematostella vectensis] 204 204 71% 4e-58 48% XP_001627290.1	Anemone	fgenesh1_pg.scaffold_200000021	2e-40
Coral	adi_v1.19922	predicted protein [Nematostella vectensis] gb|EDO44548.1| predicted protein [Nematostella vectensis] 196 196 97% 7e-55 43% XP_001636611.1	Anemone	fgenesh1_pg.scaffold_37000064	6e-32
Coral	adi_v1.06456	collagen triple helix repeat-containing protein 1 precursor [Danio rerio] gb|AAH79494.1| Collagen triple helix repeat containing 1a [Danio rerio] 167 167 68% 7e-47 43% NP_001003765.1	Anemone	fgenesh1_pg.scaffold_268000007	1e-46
Coral	adi_v1.06458	collagen triple helix repeat-containing protein 1 precursor [Danio rerio] gb|AAH79494.1| Collagen triple helix repeat containing 1a [Danio rerio] 165 165 75% 3e-46 42% NP_001003765.1	Anemone	fgenesh1_pg.scaffold_80000038	2e-46
Coral	adi_v1.07578	collagen triple helix repeat-containing protein 1 precursor [Danio rerio] gb|AAH79494.1| Collagen triple helix repeat containing 1a [Danio rerio] 128 128 87% 9e-33 37% NP_001003765.1	Anemone	fgenesh1_pg.scaffold_268000007	8e-36
Coral	adi_v1.08950	collagen triple helix repeat-containing protein 1 precursor [Danio rerio] gb|AAH79494.1| Collagen triple helix repeat containing 1a [Danio rerio] 155 155 68% 1e-42 42% NP_001003765.1	Anemone	fgenesh1_pg.scaffold_80000038	1e-45
Coral	adi_v1.08948	collagen-binding collagen-like cell surface-anchored protein FneC [Streptococcus equi subsp. zooepidemicus] emb|CAW98522.1| putative collagen-binding collagen like cell surface-anchored protein FneC [Streptococcus equi subsp. zooepidemicus] 87.4 641 59% 2e-16 50% YP_002744094.1	Anemone	fgenesh1_pg.scaffold_268000007	4e-23
Coral	adi_v1.08949	Collagen triple helix repeat-containing protein 1 [Heterocephalus glaber] 164 164 69% 8e-46 44% EHB15027.1	Anemone	fgenesh1_pg.scaffold_268000007	8e-49
Coral	adi_v1.11599	nematogalectin [Hydra oligactis] 207 207 16% 5e-56 56% BAJ22668.1	Anemone	fgenesh1_pg.scaffold_14000067	5e-78
Coral	adi_v1.12447	collagen triple helix repeat-containing protein 1 precursor [Danio rerio] gb|AAH79494.1| Collagen triple helix repeat containing 1a [Danio rerio] 163 163 68% 1e-45 43% NP_001003765.1	Anemone	fgenesh1_pg.scaffold_268000007	1e-50
Coral	adi_v1.12445	Collagen triple helix repeat-containing protein 1 [Heterocephalus glaber] 160 160 68% 2e-44 44% EHB15027.1	Anemone	fgenesh1_pg.scaffold_268000007	3e-46
Coral	adi_v1.12446	collagen triple helix repeat-containing protein 1 precursor [Danio rerio] gb|AAH79494.1| Collagen triple helix repeat containing 1a [Danio rerio] 159 159 68% 7e-44 44% NP_001003765.1	Anemone	fgenesh1_pg.scaffold_268000007	2e-48
Coral	adi_v1.01271	predicted protein [Nematostella vectensis] gb|EDO44548.1| predicted protein [Nematostella vectensis] 186 186 98% 4e-51 40% XP_001636611.1	Anemone	fgenesh1_pg.scaffold_37000064	6e-32
Coral	adi_v1.14182	predicted protein [Nematostella vectensis] gb|EDO44548.1| predicted protein [Nematostella vectensis] 183 183 94% 5e-50 41% XP_001636611.1	Anemone	fgenesh1_pg.scaffold_37000064	3e-29
Coral	adi_v1.02615	collagen triple helix repeat-containing protein 1 precursor [Danio rerio] gb|AAH79494.1| Collagen triple helix repeat containing 1a [Danio rerio] 160 160 67% 3e-44 43% NP_001003765.1	Anemone	fgenesh1_pg.scaffold_268000007	1e-45
ARTHROPODA
Query			Sequences with similarity
Taxon	Protein	Query top informative hit	Taxon	Sequence	e-value
Silkworm	68989037	gi|357614875|gb|EHJ69348.1| 357614875 cuticular protein CPT2 [Danaus plexippus] 9e-76	Beetle	GLEAN_15549	6e-33
Silkworm	68989041	gi|112983226|ref|NP_001036952.1| cuticular protein glycine-rich 12 precursor [Bombyx mori] 0.0	Beetle	GLEAN_10154	6e-56
Silkworm	112983226	gi|112983226|ref|NP_001036952.1| cuticular protein glycine-rich 12 precursor [Bombyx mori] 0.0	Beetle	GLEAN_10154	6e-56
Silkworm	223671022	gi|290563340|ref|NP_001166782.1| 290563340 cuticular protein glycine-rich 24 precursor [Bombyx mori] 0.0	Beetle	GLEAN_10154	7e-75
Silkworm	223671119	gi|290566749|ref|NP_001166747.1| 290566749 cuticular protein hypothetical 32 precursor [Bombyx mori] 3e-72	Beetle	GLEAN_03831	4e-33
Silkworm	223671125	gi|290560808|ref|NP_001166736.1| 290560808 cuticular protein RR-1 motif 12 precursor [Bombyx mori] 0.0	Beetle	GLEAN_03831	2e-23
Silkworm	223671131	gi|290560946|ref|NP_001166733.1| 290560946 cuticular protein RR-1 motif 15 precursor [Bombyx mori] 0.0	Beetle	GLEAN_04546	4e-33
Silkworm	512903283	gi|512903283|ref|XP_004925582.1| 512903283 PREDICTED: histidine-rich glycoprotein-like [Bombyx mori] 2e-148	Beetle	GLEAN_08010	1e-22
Silkworm	512903287	gi|512903287|ref|XP_004925583.1| 512903287 PREDICTED: histidine-rich glycoprotein-like [Bombyx mori] 2e-133	Beetle	GLEAN_08010	1e-21
Silkworm	512903291	gi|512903291|ref|XP_004925584.1| 512903291 PREDICTED: histidine-rich glycoprotein-like [Bombyx mori] 4e-138	Beetle	GLEAN_08010	4e-22
VERTEBRATA
Query			Sequences with similarity
Taxon	Protein	Query top informative hit	Taxon	Sequence	e-value
Chicken	ENSGALP00000014886	gi|513211863|ref|XP_004945803.1| 513211863 PREDICTED: ficolin-2 isoform X12 [Gallus gallus] 0.0	Human	uc004cfi.3	1e-105
Chicken	ENSGALP00000009298	gi|52138687|ref|NP_001004392.1| 52138687 collagen alpha-1(XX) chain precursor [Gallus gallus] 0.0	Human	uc003pht.3	1e-116
Chicken	ENSGALP00000033072	gi|513218555|ref|XP_004947239.1| 513218555 PREDICTED: BPI fold-containing family B member 6 isoform X4 [Gallus gallus] 0.0	Human	uc010zue.2	1e-63
Chicken	ENSGALP00000033070	gi|513219041|ref|XP_425718.4| PREDICTED: BPI fold-containing family B member 4, partial [Gallus gallus] 0.0	Human	uc010zue.2	4e-155
Chicken	ENSGALP00000023383	gi|50747192|ref|XP_420778.1| 50747192 PREDICTED: complement C1q tumor necrosis factor-related protein 7 isoformX2 [Gallus gallus] 0.0	Human	uc003gnp.3	2e-138
Chicken	ENSGALP00000006240	gi|45382993|ref|NP_990865.1| 45382993 collagen alpha-3(VI) chain precursor [Gallus gallus] 0.0	Human	uc002vwl.2	0
Chicken	ENSGALP00000038878	gi|49225581|ref|NP_990438.1| 49225581 collagen alpha-1(VI) chain precursor [Gallus gallus] 0.0	Human	uc002zhu.1	0
Chicken	ENSGALP00000009873	gi|45384382|ref|NP_990679.1| 45384382 collagen alpha-2(VI) chain precursor [Gallus gallus] 0.0	Human	uc002zia.1	0
Chicken	ENSGALP00000042596	gi|45384382|ref|NP_990679.1| 45384382 collagen alpha-2(VI) chain precursor [Gallus gallus] 0.0	Human	uc002zia.1	0
Chicken	ENSGALP00000043340	gi|513228744|ref|XP_004937219.1| 513228744 PREDICTED: collagen and calcium-binding EGF domain-containing protein 1 isoform X2 [Gallus gallus] 0.0	Human	uc002lib.3	1e-161
Chicken	ENSGALP00000042720	gi|513228815|ref|XP_004937232.1| 513228815 PREDICTED: complement C1q tumor necrosis factor-related protein 3 isoform X3 [Gallus gallus] 0.0	Human	uc003jin.3	2e-121
Chicken	ENSGALP00000043025	gi|478733004|ref|NP_001264631.1| 478733004 complement C1q tumor necrosis factor-related protein 2 precursor [Gallus gallus] 0.0	Human	uc003gnp.3	7e-75
Chicken	ENSGALP00000041394	gi|363743343|ref|XP_428543.3| 363743343 PREDICTED: C1q-related factor isoform X1 [Gallus gallus] 2e-173	Human	uc002ihv.3	6e-97
Chicken	ENSGALP00000009317	gi|542153500|ref|XP_005485621.1| 542153500 PREDICTED: collagen alpha-1(VII) chain-like [Zonotrichia albicollis] 0.0	Human	uc003ctz.2	0
Chicken	ENSGALP00000017321	gi|449275401|gb|EMC84273.1| 449275401 Collagen alpha-1(XXVIII) chain, partial [Columba livia] 0.0	Human	uc003src.1	4e-122
Chicken	ENSGALP00000007597	gi|118101234|ref|XP_425756.2| 118101234 PREDICTED: complement C1q subcomponent subunit B isoform X3 [Gallus gallus] 1e-141	Human	uc001bgd.3	9e-55
Chicken	ENSGALP00000007596	gi|118101238|ref|XP_417654.2| 118101238 PREDICTED: complement C1q subcomponent subunit A isoform X2 [Gallus gallus] 1e-175	Human	uc001bfy.3	6e-40
Chicken	ENSGALP00000010906	gi|363742469|ref|XP_001232467.2| 363742469 PREDICTED: complement C1q tumor necrosis factor-related protein 5 isoform X1 [Gallus gallus] 2e-180	Human	uc003fra.3	5e-26
Chicken	ENSGALP00000003607	gi|465977942|gb|EMP34887.1| 465977942 Collagen alpha-2(VIII) chain [Chelonia mydas] 0.0	Human	uc001bzv.2	1e-152
Chicken	ENSGALP00000042507	gi|430768620|ref|NP_001258917.1| 430768620 collagen alpha-2(IX) chain precursor [Gallus gallus] 0.0	Human	uc001cfh.1	2e-97
Chicken	ENSGALP00000008899	gi|46195854|ref|NP_996874.1| 46195854 adiponectin precursor [Gallus gallus] 2e-179	Human	uc003fra.3	2e-93
Chicken	ENSGALP00000008307	gi|363736838|ref|XP_422303.3| 363736838 PREDICTED: collagen alpha-1(XI) chain isoformX3 [Gallus gallus] 0.0	Human	uc011jum.1	0
Chicken	ENSGALP00000017302	gi|676813312|gb|KFP09700.1| 676813312 Collagen alpha-1(XXVIII) chain, partial [Egretta garzetta] 0.0	Human	uc003src.1	2e-96
Chicken	ENSGALP00000024087	gi|115326|sp|P08125.4|COAA1_CHICK 115326 RecName: Full=Collagen alpha-1(X) chain; Flags: Precursor [Gallus gallus] 0.0	Human	uc003pwm.3	0
Chicken	ENSGALP00000025593	gi|45384318|ref|NP_990352.1| 45384318 collagen alpha-1(XII) chain precursor [Gallus gallus] 0.0	Human	uc003phs.3	0
Chicken	ENSGALP00000036264	gi|155030214|ref|NP_001094381.1| 155030214 collagen alpha-1(IX) chain precursor [Gallus gallus] 0.0	Human	uc003pfg.4	0
Chicken	ENSGALP00000042407	gi|483521403|gb|EOB06484.1| 483521403 Collectin-11, partial [Anas platyrhynchos] 0.0	Human	uc002qya.4	1e-136
Chicken	ENSGALP00000026422	gi|45384490|ref|NP_990665.1| 45384490 collagen alpha-1(XIV) chain precursor [Gallus gallus] 0.0	Human	uc003pht.3	0
Chicken	ENSGALP00000026419	gi|288875|emb|CAA50063.1| 288875 collagen XIV [Gallus gallus] 0.0	Human	uc003pht.3	0
Chicken	ENSGALP00000026061	gi|212720733|ref|NP_001132911.1| 212720733 collagen, type XXII, alpha 1 precursor [Gallus gallus] 0.0	Human	uc003yvd.3	0
Chicken	ENSGALP00000024565	gi|513161799|ref|XP_004938297.1| 513161799 PREDICTED: collagen alpha-1(VIII) chain isoform X5 [Gallus gallus] 0.0	Human	uc003dth.2	5e-150
Chicken	ENSGALP00000027601	gi|363729318|ref|XP_001234806.2| 363729318 PREDICTED: complement C1q and tumor necrosis factor-related protein 9A isoform X1 [Gallus gallus] 0.0	Human	uc001upj.3	6e-107
